# Supplementary material for: Language-related eligibility criteria in UK randomised trials: a systematic review of extended research reports
Source: Trials. 2026 May 16;27:476. doi: 10.1186/s13063-026-09766-5 (PMC13348756; doi:10.1186/s13063-026-09766-5)
Supplement: Supplementary file 3 — Additional file 3. [file 13063_2026_9766_MOESM3_ESM.xlsx]

## Sheet: Extracted details
Additional file 3: Extracted data
NIHR report metadata																		Characteristics of the recruited patient sample												Control			Intervention, with some headings from the TIDieR framework:
Search date	Search term	Manuscript ID		Title of the NIHR report	First author's surname	All authors	Abstract	Year	NIHR journal that the report was published in	Single-/multi- centre	Randomisation	Arms	RCT design	Pragmatic?	Pilot or full trial?	RCT design - consistent	Medical condition(s) targeted	Number of patients recruited to the RCT	Total N	Age	Overall mean (including calculated mean)	Sex/gender	Sex/gender - consistent	Ethnicity/culture/religion	Other socidemographic variables	First or second language/literacy	Health literacy	Other patient-related variables	Reference page/table for participant variables	Brief description of the control condition	Person administering the control condition	Tailoring of the control condition to individuals/ groups	Brief name: Name or a phrase that describes the intervention	Verbatim description of the intervention	Simplified description of the intervention	Why: Rationale, theory, or goal of the elements essential to the intervention	What: Materials - Physical or informational materials used in the intervention	What: Procedures, activities, and/or processes used in the intervention	Who provided: Intervention provider	How: Modes of delivery	Where: Location of intervention	When and how much: Frequency and duration of the intervention	Tailoring: planned (methods)	Modifications: during trial (results)	How well: planned assessment of adherence and fidelity (methods)	How well: actual assessment of adherence and fidelity (results)	Language skills required to receive the intervention. 0 = None 1= Listening 2 = Reading 3= Speaking 4 = Writing	Technologies involved in receiving the intervention 1 = Phone 2 = Web/App	Language/communication demands of the intervention for patients
2021-09-01	Depression	3001954	1	A pragmatic randomised controlled trial to compare antidepressants with a community-based psychosocial intervention for the treatment of women with postnatal depression: the RESPOND trial	Sharp	DJ Sharp, CA Chew-Graham, A Tylee, G Lewis, L Howard, I Anderson, K Abel, KM Turner, SP Hollinghurst, D Tallon, A McCarthy and TJ Peters	Objectives: To evaluate clinical effectiveness at 4 weeks of antidepressant therapy for mothers with postnatal depression (PND) compared with general supportive care; to compare outcome at 18 weeks of those randomised to antidepressant therapy with those randomised to listening visits as the first intervention (both groups were to be allowed to receive the alternative intervention after 4 weeks i…	2010	HTA	Multi	Individual	2	Pragmatic two-arm individually randomised controlled trial with nested qualitative research on acceptability and satisfaction	Yes	Full	Pragmatic, multicentre, two-arm, individually randomised controlled trial	Postnatal depression	254 (p27)	254	Overal mean = 31.4 (5.6)	Mean = 31.4 SD = 5.6	All female	Female = 254 (100%)	White 196 (77.8%) Black 29 (11.5%) Asian 13 (5.2%) Other 14 (5.6%)	Marital status Married 105 (44.3%) Not married 132 (55.7%) Living with partner Yes 184 (72.7%) No 69 (27.3) Number of children 1 - 96 (37.9%) 2/3 - 138 (54.5%) 4+ - 20 (7.9%) Paid employment/maternity leave Yes 133 (53.2%) No 177 (46.8%) Job classification Higher managerial 41 (24%) Lower managerial 28 (16.4%) Intermediate 38 (22.2%) Self-employed 5 (2.9%) Lower supervisory 2 (1.2%) Semi-routine …	-	-	-	Table 7 p30	Antidepressants as prescribed by their GP	GP	Variation in prescription in line with NICE guidance	Health visitor (HV) non-directive counselling (listening visits)	(pix) "Women were randomised to receive either an antidepressant, usually a selective serotonin reuptake inhibitor (SSRI) prescribed by their GP or non-directive counselling (listening visits) from a specially trained research HV. The trial design compared antidepressants with general supportive care for the first 4 weeks after which time women allocated to listening visits commenced their sessio…	Counselling	A psychotherapeutic intervention that uses a form of non-directive counselling, often referred to as ‘active listening’ when delivered by Health Vistors to women with PND, and originates from client-centred psychotherapy. Person centered approach, focusses on feelings of the client	None. Training delivered by clinical psychologists and peer supervision throughout the trial. Protocol developed	Using listening visits, HVs aim to facilitate the expression of the woman’s feelings without interfering, in a way that is respectful, empathic and reflective. During the visits, HVs discourage discussion of the practicalities of baby care and encourage expression of the mother’s feelings. A typical visit began with 10 minutes of orientation (settling in and discussing aims, goals and expectation…	Research Health Visitor employed for the research at each site, trainined by clinical psychologist - or were qualified counsellors	Face to face	In the women's home (as much as possible)	After the 4-week waiting period (to test the other arm vs wait list control), listening visits were delivered in a series of up to eight sessions by trained RHVs, one in each centre. Scheduled at the participant's convenience. Women were initially offered a series of four listening visits over 4–6 weeks. At the fourth visit, the RHV and woman reviewed progress and decided whether to end treatment…	Not mentioned	Not mentioned	Only adherence. Sessions not recorded due to concerns around consent and impact on what the participants would say	A total of 125 women were randomised to listening visits, which commenced approximately 4 weeks after randomisation, and 117 women had at least one visit. In addition, 68 women in the antidepressant arm requested listening visits after the 4 week follow-up. 56.8% had the full 8 visits, 2nd most had 4 visits (11.2%), 21% had fewer than 4	1,3	-	High
2021-09-01	Depression	3002239	2	A pragmatic randomised controlled trial to evaluate the cost-effectiveness of a physical activity intervention as a treatment for depression: the treating depression with physical activity (TREAD) trial.	Chalder	M Chalder, NJ Wiles, J Campbell, SP Hollinghurst, A Searle, AM Haase, AH Taylor, KR Fox, H Baxter, M Davis, H Thorp, R Winder, C Wright, M Calnan, DA Lawlor, TJ Peters, DJ Sharp, KM Turner, AA Montgomery and G Lewis	Objective: The TREAting Depression with physical activity (TREAD) study investigated the cost-effectiveness of a physical activity intervention, in addition to usual general practitioner care, as a treatment for people with depression. Design: An individually randomised, pragmatic, multicentre randomised controlled trial with follow-up at 4, 8 and 12 months. A subset of participants took part in …	2012	HTA	Multi	Individual	2	Individually randomised, two arm multicentre trial in which we compared physical activity in addition to usual care with usual care.	Yes	Full	Pragmatic, multicentre, two-arm, individually randomised controlled trial	Mild/moderate depression	361 (p20)	361	Intervention mean(SD) 40.9(12.5) (N=182) Control mean(SD) 38.8(12.7) (N=179)	39.8587	Male 122 (33.8%)	Male = 122 (33.8%) Female = 239 (66.2%)	White 336 (93.1%)	Married/cohabiting 167 (46.3%) Currently employed, studying or training 254 (70.4%) Homeowner 171 (47.4%) Educated to A level or beyond 191 (52.9%)	-	-	-	Table 4 p21	Placebo - Drugs and their placebo were identically presented with participants aiming to take six tablets orally once a day (up to three sertraline 50mg or sertraline placebo; and up to three mirtazapine 15mg or mirtazapine placebo)	GP	Usual care	Physical Activity as a Treatment for Depression (TREAD) - Physical activity intervention	(p11) "Usual care Individuals allocated to the usual care arm of the trial were advised to follow the current advice of their GP regarding their depression and its treatment. This might have included antidepressant medication, counselling or referral to secondary mental health services. Intervention In addition to usual care from their GP, those allocated to the intervention arm were encouraged t…	Physical activity	The physical activity intervention is primarily based on principles of SelfDetermination Theory and the communications strategy is derived from motivational interviewing. These are very useful for assisting the Physical Activity Facilitator. However, the patient may benefit from a model that is much simpler and relatively jargon free. Such a model that has been used previously in therapy setting …	None. Physical Activity Facilitator (PAF) manual developed	Participants are first asked to attend an appointment with a Physical Activity Facilitator (PAF). The appointment lasts approximately one hour and takes place either at their general practice or their home. During this appointment, the PAF and the patient discuss ways of incorporating more physical activity into the patient’s life. The PAF discusses activity options and may provide information on…	physical activity facilitator (PAF)	Face to face, and telephone contact	GP or participant's home	Participants have first one hour appointment, then two further face-to-face sessions with their PAF over a 6-8 month period. Also provided with up to 10 telephone contacts for support and encouragement.	It is critical that a consistent and common content is offered and delivered by Physical Activity Facilitators in a style that fits with the principles of SelfDetermination Theory and Motivational Interviewing. If there is consistency, then at least we will know what has been tested by the research part of TREAD. For this reason PAFs will be asked to record at least some of their sessions so that…	Not mentioned	Some sessions recorded to check the main principles are adhered to.	‘Adequate dose’ of intervention received: By 4-month follow-up point 56.0%, Between 4- and 8-month follow-up point 13.7%, Between 8- and 12-month follow-up point 1.1% Did not receive ‘adequate dose’ 29.1%	1,3 (f2f/phone support)	-	Medium
2021-09-01	Depression	3002547	4	Folate Augmentation of Treatment – Evaluation for Depression (FolATED): randomised trial and economic evaluation	Bedson	The FolATED trialists namely (in alphabetical order), Emma Bedson, Diana Bell, Daniel Carr, Ben Carter, Dyfrig Hughes, Andrea Jorgensen, Helen Lewis, Keith Lloyd, Andrew McCaddon, Stuart Moat, Joshua Pink, Munir Pirmohamed, Seren Roberts, Ian Russell, Yvonne Sylvestre, Richard Tranter, Rhiannon Whitaker, Clare Wilkinson and Nefyn Williams	Background: Folate deficiency is associated with depression. Despite the biological plausibility of a causal link, the evidence that adding folate enhances antidepressant treatment is weak. Objectives: (1) Estimate the clinical effectiveness and cost-effectiveness of folic acid as adjunct to antidepressant medication (ADM). (2) Explore whether baseline folate and homocysteine predict response to …	2014	HTA	Multi (3 centres)	Individual	2	"three-centre, double-blind and placebo-controlled, but otherwise pragmatic, randomised trial of folic acid augmentation of antidepressant treatment for people with moderate to severe depression" (p5), individual allocation	Yes	Full	Pragmatic, multicentre (three centres), two-arm, individually randomised controlled trial	Depression	475 (p21)	475	Range 19-81 Mean (SD) 45(13)	Mean = 45 SD = 13 Range = 19-81	Male 160 (36%) Female 280 (64%)	Male = 160 (36%) Female = 280 (64%)	White 427 (97%) Other 5 (1%) Not stated/missing 8 (2.%)	Marital status: Single 109 (25%) Had a partner 91 (21%) Have a partner 240 (54%) Employment status: Full time employed 121 (28%) Part time employed 124 (28%) Inactive 195 (44%)	-	-	-	Table 7 p26	Lactose placebo (p8)	GP	No	Folic acid (+ usual anti-depressant medication)	(pxxiv) "All participants followed pragmatic management plans initiated by a trial psychiatrist and maintained by their general practitioners. Once a day for 12 weeks participants in the experimental group added 5 mg of folic acid to their antidepressants, and those in the control group added an indistinguishable placebo; neither group knew whether their adjunct was folate or placebo."	Drug	"to assess the clinical effectiveness and cost-effectiveness of adding folic acid to the antidepressant treatment of moderate to severe depression" (p4)	5mg folic acid. &TAU ADMs (details p7)	Tablets	GP	Oral (drug)	Patient determined	Daily for 12 weeks	None planned	Not reported	We assessed adherence to the trial medication at 12 weeks in four ways: scores on the Morisky Questionnaire; counting returned trial medication; serum folate levels; and homocysteine levels.	Reports adherence in table 17	0		Low
2021-09-01	Depression	3002530	3	Clinical effectiveness and cost-effectiveness of cognitive behavioural therapy as an adjunct to pharmacotherapy for treatment-resistant depression in primary care: the CoBalT randomised controlled trial	Wiles	Nicola Wiles, Laura Thomas, Anna Abel, Maria Barnes, Fran Carroll, Nicola Ridgway, Sofie Sherlock, Nicholas Turner, Katherine Button, Lang’o Odondi, Chris Metcalfe, Amanda Owen-Smith, John Campbell, Anne Garland, Sandra Hollinghurst, Bill Jerrom, David Kessler, Willem Kuyken, Jill Morrison, Katrina Turner, Chris Williams, Tim Peters and Glyn Lewis	Background: Only one-third of patients with depression respond fully to treatment with antidepressant medication. However, there is little robust evidence to guide the management of those whose symptoms are ‘treatment resistant’. Objective: The CoBalT trial examined the clinical effectiveness and cost-effectiveness of cognitive behavioural therapy (CBT) as an adjunct to usual care (including phar…	2014	HTA	Multi	Individual	2	Individually randomised, two-parallel group, pragmatic, multicentre RCT.	Yes	Full	Pragmatic, multicentre, two-arm, individually randomised controlled trial	Treatment-resistant depression	469 (p23)	469	Mean(SD) 49.6 (11.7)	Mean = 49.6 SD = 11.7	Female 339 (72.3%)	Male = 130 (26.3%) Female = 339 (72.3%)	White 459 (97.9%)	Marital status: Married/living as married 248 (52.9%) Single 89 (19%) Separated/divorced/widowed 132 (28.1%) Employment status: Paid employment (full or part-time) 206 (43.9%) Not in employment 133 (28.4%) Unemployed owing to ill health 130 (27.7%) Highest educational qualification: A-level, Higher Grade or above 217 (46.9%) GCSE, Standard Grade or other 130 (28.1%) No formal qualifications 116 (…	-	-	-	Full details on p28	TAU - There were no restrictions on treatment options for patients randomised to be managed as usual by their GP. Patients could be referred for counselling or to secondary care (including for CBT) if it was deemed clinically appropriate by the GP. It was felt unethical to withhold the option of counselling or to restrict access to secondary care if the GP deemed it appropriate.	GP	Usual care	Cognitive behavioural therapy (CBT) (+ usual care)	(pxxix) "Those allocated to the intervention group received a course of individual face-to-face CBT comprising 12 sessions, with (up to) a further six sessions if deemed clinically appropriate by the therapist. There were no restrictions on the treatment options for those randomised to continue with usual care from their GP."	CBT	Therapists used the seminal CBT depression treatment manuals with elaborations on the manual designed to address treatment resistance. The Moore and Garland manual emphasises approaches that overcome cognitive and behavioural avoidance, and formed the basis for the treatment manual used in an earlier MRC trial that examined the effectiveness of CBT for patients with residual depression.	CBT manual. 4 day training. Weekly supervision.	Based on a sample of nine recordings (one for each of the nine main therapists working on the trial), inter-rater reliability for the three raters evaluating fidelity to the CBT model was high (ICC 0.81), indicating very good agreement between the raters.	Therapists who were representative of CBT therapists working within NHS psychological therapy services	Face to face, and telephone contact	GP or NHS premises	Patients randomised to CBT received a course of 12 sessions, with (up to) a further six sessions if deemed clinically appropriate by the therapist. Sessions typically lasted 50–60 minutes.	The therapists were flexible in responding to problems raised by the patient	Not reported	Therapy sessions were recorded, with the patient’s consent, using a digital voice recorder. Individual permission was sought to use these recordings for teaching and/or research purposes. A random sample of recordings was selected, and fidelity to the CBT model evaluated by three independent raters from the Oxford Cognitive Therapy Centre using a recognised CBT rating scale	Based on a sample of nine recordings (one for each of the nine main therapists working on the trial), inter-rater reliability for the three raters evaluating fidelity to the CBT model was high (ICC 0.81), indicating very good agreement between the raters.	1,3	-	High
2021-09-01	Depression	3003113	7	Randomised controlled trial of Antiglucocorticoid augmentation (metyrapone) of antiDepressants in Depression (ADD Study)	Ferrier	I Nicol Ferrier, Ian M Anderson, Jane Barnes, Peter Gallagher, Heinz CR Grunze, Peter M Haddad, Allan O House, Tom Hughes, Adrian J Lloyd, Chrysovalanto Mamasoula, Elaine McColl, Simon Pearce, Najma Siddiqi, Baxi Sinha, Chris Speed, Nick Steen, June Wainwright, Stuart Watson, Fiona H Winter, R Hamish McAllister-Williams and the ADD Study Team	Background: Depressed patients who do not respond to second-line antidepressant drugs are characterised as suffering from treatment-refractory depression (TRD). Chronic psychosocial stress hypothalamic–pituitary–adrenal (HPA) axis dysfunction is associated with attenuated responses to antidepressants. Corticosteroid co-administration reduces the increase in forebrain 5-hydroxytryptamine with sele…	2015	EME	Multi	Individual	2	"multicentre, patient-randomised, double-blind placebo-controlled trial of metyrapone augmentation of serotonergic antidepressants in patients with TRD in the UK NHS" (pxxi). individual randomisation	Not stated	Full	Multicentre, two-arm, individually randomised controlled trial	Depression	165 (p23)	165	Placebo mean(SD): 45.2 (10.4) (N=82) Metyrapone mean(SD): 47.6(9.9) (N=83)	46.4073	Male 66 (40%) Female 99 (60%)	Male = 66 (40%) Female = 99 (60%)	White 157 (92.5%) Other 8 (4.8%)	-	-	-	-	Full details on Table 5 p26	Placebo "visually identical" (p19)	GP	No	Metyrapone	(pxxii) "A total of 165 patients with moderate to severe treatment-refractory depression (TRD), aged 18–65 years, were randomised to metyrapone 500 mg twice daily or placebo for 3 weeks, in addition to ongoing treatment with serotonergic antidepressants. Treatment occurred between weeks 0 (randomisation) and week +3 relative to randomisation. Patients were assessed on the above outcomes at –2, 0,…	Drug	"to determine whether or not metyrapone (500 mg twice a day) for 21 days is efficacious in augmenting ongoing treatment with conventional serotonergic antidepressants in TRD." (pxxi)	Target dose: 500mg metyrapone	Tablets	GP	Oral (drug)	Patient determined	"twice daily, prescribed in the morning and at noon, for 21 days" (p19)					0	-	Low
2021-09-01	Depression	3002759	6	The effectiveness and cost-effectiveness of mindfulness-based cognitive therapy compared with maintenance antidepressant treatment in the prevention of depressive relapse/recurrence: results of a randomised controlled trial (the PREVENT study)	Kuyken	Willem Kuyken, Rachel Hayes, Barbara Barrett, Richard Byng, Tim Dalgleish, David Kessler, Glyn Lewis, Edward Watkins, Nicola Morant, Rod S Taylor and Sarah Byford	Background: Individuals with a history of recurrent depression have a high risk of repeated depressive relapse/recurrence. Maintenance antidepressant medication (m-ADM) for at least 2 years is the current recommended treatment, but many individuals are interested in alternatives to m-ADM. Mindfulness-based cognitive therapy (MBCT) has been shown to reduce the risk of relapse/recurrence compared w…	2015	HTA	Multi	Individual	2	"two-arm, multicentre, single-blind superiority trial" 1:1 randomisation (p9)	Yes (in discussion)	Full	Pragmatic, multicentre, two-arm, individually randomised controlled trial	Depression	424 (p24)	424	MBCT-TS mean(SD), range 50 (12) 22-78 (N=212) ADM mean(SD), range: 49(13) 20-79 (N=212)	49.5	Female 325 (76.7%)	Male = 99 (23.3%) Female = 325 (76.7%)	White 420 (99.1%)	Marital status: Single 80 (18.9%) Married, cohabiting or civil partnership 265 (16.5%) Separated, divorced or widowed 77 (18.2%) Missing 2 (0.5%) Level of education: No educational qualifications 20 (4.7%) Some school qualifications 81 (19.1%) High school and/or vocational qualification 176 (41.5%) University degree/professional qualification 138 (32.5%) Missing 9 (2.1%) Social class (ONS grading…	-	-	-	Table 7 p26 (yes, again)	Maintenance antidepressants	GP	No	Mindfulness-based cognitive therapy with support to taper (MBCT-TS)	(pxxiii) "The PREVENT study was a two-arm, multicentre, single-blind superiority trial randomly allocating patients in a 1 : 1 ratio to receive either MBCT-TS or Maintenance antidepressant medication (m-ADM). The m-ADM was constant over the 2 years of the study and the psychosocial intervention was a front-loaded, 8-week relapse/recurrence prevention programme. Patients in the MBCT-TS arm receive…	Cognitive therapy	"to assess the acceptability of MBCT-TS from the perspectives of patients and included a quantitative analysis of potential mediators" (pxxi)"	Mindfulness-based cognitive therapy with support to taper and/or discontinue antidepressant medication	The treatment programme involved eight 2.25-hour group sessions, normally over consecutive weeks, with up to four refresher sessions offered in the year following the end of the 8-week programme. "Mindfulness-based cognitive therapy is an 8-week, group-based programme (12–15 participants per group) designed to teach skills that prevent the recurrence of depression.20 It is derived from both mindf…	MBCT-TS provided by trained therapists (mental health professionals)	Face to face	"a variety of settings including university campuses, hospital sites and other community-based room" (p12)	"eight 2.25-hour group sessions, normally over consecutive weeks, with up to four refresher sessions offered in the year following the end of the 8-week programme." (p12)					1,3	-	Medium
2021-09-01	Depression	3002695	5	A randomised controlled trial of computerised cognitive behaviour therapy for the treatment of depression in primary care: the Randomised Evaluation of the Effectiveness and Acceptability of Computerised Therapy (REEACT) trial	Littlewood	Elizabeth Littlewood, Ana Duarte, Catherine Hewitt, Sarah Knowles, Stephen Palmer, Simon Walker, Phil Andersen, Ricardo Araya, Michael Barkham, Peter Bower, Sally Brabyn, Gwen Brierley, Cindy Cooper, Linda Gask, David Kessler, Helen Lester, Karina Lovell, Usman Muhammad, Glenys Parry, David A Richards, Rachel Richardson, Debbie Tallon, Puvan Tharmanathan, David White and Simon Gilbody on behalf o…	Background: Computerised cognitive behaviour therapy (cCBT) has been developed as an efficient form of therapy delivery with the potential to enhance access to psychological care. Independent research is needed which examines both the clinical effectiveness and cost-effectiveness of cCBT over the short and longer term. Objectives: To compare the clinical effectiveness and cost-effectiveness of cC…	2015	HTA	Multi	Individual	3	"pragmatic, multicentre, open, three-armed parallel RCT with simple randomisation" (p5) individual randomisation	Yes	Full	Pragmatic, multicentre, three-arm, individually randomised controlled trial	Depression	691 (p37)	691	BeatingTheBlues mean(SD) 39.61 (12.34) (N=210) MoodGYM mean(SD) 39.43 (12.96) (N=242) UC mean(SD) 40.52 (12.64) (N=239)	39.8617	Female 462 (66.9%)	Male = 229 (33.1%) Female = 462 (66.9%)	White - British 657 (95.1%) White - Irish 1 (0.1%) Any other white background 16 (2.3%) Mixed - white and black Caribbean 3 (0.4%) Mixed - white and black African 1 (0.1%) Any other mixed background 1 (0.1%) Asian or Asian British - Indian 2 (0.3%) Asian or Asian British - Pakistani 1 (0.1%) Chinese 4 (0.6%) Other 5 (0.7%)	Marital status: Married 254 (36.8%) Living with a partner 115 (16.6%) Divorced/separated 103 (14.9%) Widowed 10 (1.4%) Single/never married 203 (29.4%) Other 6 (0.9%) Educational qualification: GCSE/O level 142 (20.5%) GCE A/AS level or Scottish Higher 83 (12%) NVQ/SVQ levels 1–3 75 (10.9%) GNVQ (Advanced) 13 (1.9%) B Tec Certificate 13 (1.9%) B Tec Diploma 22 (3.2%) National Certificate or Diplo…	-	-	-	Table 4 p38	TAU - "usual GP care alone" (p10) - In line with the overall pragmatic approach of the trial, we replicated ‘usual GP care’ by making no specific patient-level recommendation or requirement to alter usual GP care by participating in the trial. However, GPs were reminded of the existence of NICE guidance on the management of depression,15 including the prescription of antidepressants, where this i…	GP	No	Comparing paid vs free Computerised CBT (cCBT), both vs treatment as usual (TAU)	(pxxiv) "Participants were randomised to receive: (1) a free-to-use cCBT program (MoodGYM) plus usual GP care; (2) a commercial pay-to-use cCBT program (Beating the Blues) plus usual GP care; or (3) usual GP care alone. Given the pragmatic design of the trial, no restrictions were imposed on the range of treatments that could be offered by a GP as part of usual care. Both intervention programs we…	Computerised CBT	"l to establish the clinical effectiveness and cost-effectiveness of the addition of cCBT to usual GP care compared with usual GP care alone over a 2-year trial follow-up period l to establish the acceptability (to patients and health professionals) of cCBT l to establish the differential clinical effectiveness and cost-effectiveness of a free-to-use computerised package, in comparison with a com…	Computerised CBT - 2 versions Beating the Blues (www.ultrasis.com) is an interactive, multimedia, cCBT program developed by Ultrasis comprising a 15-minute introductory video followed by eight therapy sessions of approximately 50 minutes’ duration each, with homework exercises between sessions. It was used via the internet.	(1) "Beating The Blues" cCBT plus GP care, (2) MoodGYM (free) cCBT plus GP care (1 & 2) received weekly technical support and engagement encouragement phonecalls	(1) "Beating The Blues", (2) "MoodGYM", and "staff completed each of the two cCBT programs in order to familiarise themselves with the nature and content of these programs"	Web therapy	"(1) in the participant’s own home (if the participant already had a computer and a broadband connection at home); (2) in a central location close to the participant’s home – this could be in a psychotherapy department, a local library or a large GP practice (where a standalone computer in a private room operating on a weekly booking system would be provided); or (3) in the GP practice (provided …	(1) Beating the blues: "15-minute introductory video followed by eight therapy sessions of approximately 50 minutes’ duration each, with homework exercises between sessions" (p11) (2) MoodGYM: "five interactive modules of approximately 30–45 minutes’ duration, with revision of all aspects of the program in the sixth session. The program includes a personal workbook containing exercises and assess…	Location varied according to patient preference	Not reported	Participant self-report	All participants reported some difficulties with engaging with the programs, but, consistent with their reported attitudes, there was a trend for ‘positive’ participants to report greater adherence, and three of the four participants who reported completing the programs were in this group. ‘Negative’ participants reported lower levels of engagement than the rest of the sample, suggesting that par…	1,2,3 (phone support),4	1,2	High
2021-09-01	Depression	3009251	8	The second Randomised Evaluation of the Effectiveness, cost-effectiveness and Acceptability of Computerised Therapy (REEACT-2) trial: does the provision of telephone support enhance the effectiveness of computer-delivered cognitive behaviour therapy? A randomised controlled trial	Brabyn	Sally Brabyn, Ricardo Araya, Michael Barkham, Peter Bower, Cindy Cooper, Ana Duarte, David Kessler, Sarah Knowles, Karina Lovell, Elizabeth Littlewood, Richard Mattock, Stephen Palmer, Jodi Pervin, David Richards, Debbie Tallon, David White, Simon Walker, Gillian Worthy and Simon Gilbody on behalf of the REEACT Team	Background: Computerised cognitive behaviour therapy (cCBT) is an efficient form of therapy potentially improving access to psychological care. Indirect evidence suggests that the uptake and effectiveness of cCBT can be increased if facilitated by telephone, but this is not routinely offered in the NHS. Objectives: To compare the clinical effectiveness and cost-effectiveness of telephone-facilita…	2016	HTA	Multi	Individual	2	"multisite, pragmatic, open, two-arm, parallel-group randomised controlled trial" (p5) 1:1 randomisation	Yes	Full	Pragmatic, multicentre, two-arm, individually randomised controlled trial	Depression	369 (p20)	369	mean 40.6 SD 13.8 Median 40.6 Range 18.2-77.1	Mean = 40.6 SD = 13.8 Median = 40.6 Range = 18.2-77.1	Male 131 (35.5) Female 238 (64.5%)	Male = 131 (35.5) Female = 238 (64.5%)	White British 347 (94%) Chinese 1 (0.3%) Other 4 (1.1%) White Irish 2 (0.6%) Other white 5 (1.4%) Mixed - white and black Caribbean 2 (0.6%) Mixed - white and black African 1 (0.3%) Mixed - white and Asian 1 (0.3%) Other mixed 3 (0.8%) Asian or Asian British - Indian 2 (0.6%) Asian or Asian British - Pakistani 1 (0.3%)	Highest Qualifications (all) Not answered 6 GCSE/O-Level 59 (16.3%) GCE A/AS Level or Scottish Higher 51 (14%) NVW/SVQ levels 1-3 46 (12.7%) GNVQ (Advanced) 7 (1.9%) BTEC Certificate 3 (0.8%) BTEC Diploma 10 (2.8%) National Certificate or Diploma (ONC/OND) 30 (8.3%) Qualified Teacher Status 7 (1.9%) Higher Education Diploma 15 (4.1%) Degree (first/ordinary) 61 (16.8%) Post-graduate certificate 11…	-	-	-	Full details on p20)	MoodGYM with a free helplin number, but without the regular telephone calls (p9)	MoodGYM app	No	MoodGym app therapy	(pxxii) "Participants were randomised to receive either minimally supported cCBT (MoodGYM alone) or telephone-facilitated cCBT. Each participant randomised to the telephone-facilitated cCBT arm was allocated a telephone support worker, who provided weekly telephone calls to (1) facilitate the use of a cCBT package (MoodGYM) and (2) engage in between-session exercises with problem formulation and …	Computerised CBT	Effectiveness of telephone support with app-led cCBT therapy	App-led therapy	(1) MoodGYM - "a free-to-use, internet-based, interactive CBT program for depression, developed and copyrighted at the Australian National University Centre for Mental Health Research. The online program is accompanied by a booklet with exercises and quizzes, and consists of five interactive modules released sequentially and lasting approximately 30–45 minutes and a sixth session that is predomin…	"a trained worker" (p9)	Web therapy	Patient determined	(1) weekly supportive/facilitative telephone calls plus cCBT (telephonefacilitated cCBT) (2) "five interactive modules released sequentially and lasting approximately 30–45 minutes and a sixth session that is predominantly consolidation and revision. Study participants were asked to aim to complete one session each week." (p9)	"Tailoring: Telephone support workers worked to a manual but their conversations were not scripted. The telephone support programme could be tailored to some extent because there was some variation in the severity of participants’ depression, their availability and their willingness or ability to complete a module each week." (p10)				1 (phone support),2,3, (phone support),4	1,2	High
2021-09-01	Depression	3003395	15	Clinical effectiveness and cost-effectiveness of collaborative care for depression in UK primary care (CADET): a cluster randomised controlled trial	D Richards 2016	David A Richards, Peter Bower, Carolyn Chew-Graham, Linda Gask, Karina Lovell, John Cape, Stephen Pilling, Ricardo Araya, David Kessler, Michael Barkham, J Martin Bland, Simon Gilbody, Colin Green, Glyn Lewis, Chris Manning, Evangelos Kontopantelis, Jacqueline J Hill, Adwoa Hughes-Morley and Abigail Russell	Background Collaborative care is effective for depression management in the USA. There is little UK evidence on its clinical effectiveness and cost-effectiveness. Objective To determine the clinical effectiveness and cost-effectiveness of collaborative care compared with usual care in the management of patients with moderate to severe depression. Design Cluster randomised controlled trial. Settin…	2016	EME	Multi	Cluster	2	"a cluster randomised controlled trial." (pxxiii)	Yes	Full	Pragmatic, multicentre, two-arm, cluster randomised controlled trial	Depression	581 participants in total and followed up 505 (87%) and 498 (86%) at 4 and 12 months, respectively (p15)	581	mean 44.8 SD 13.3 range 17 to 82	Mean = 44.8 SD = 13.3 Range = 17 to 82	Female 418 (71.9%) Male 163 (28.1%)	Male = 163 (28.1%) Female = 418 (71.9%)	White British 494 (85%) Other 87 (15%)	Education (all): None 128 (22%), GCES/O-Level 146 (25.1%), Post GCES/O-Level 163 (28.1%), Degree or higher 102 (17.6%), Other or don't know 42 (7.2%) Employment (all): Employed/self-employed 252 (43.5%), Not working 327 (56.5%) Marital status (all): Married/co-habiting 241 (41.5%)	-	-	-	"The mean age of participants was 44.8 years (SD 13.3) and 72% were women. Fewer than half (44%) of participants were in full- or part-time paid employment. More than half (56%) of the participants fulfilled ICD-10 criteria for a moderately severe depressive episode, with a further 30% meeting criteria for severe depression and 14% meeting criteria for mild depression and 73% of all participants …	TAU - "Participants received care from their GP according to usual clinical practice, which for these participants included treatment with antidepressants and referral for other treatments. We recorded every aspect of usual care but did not specify a treatment programme, in line with the pragmatic nature of this trial." (pxxv)	GP	"Although most follow-on appointments were by telephone, care managers could arrange to meet the participant face-to-face if either party thought that this was desirable." (p7)	Collaborative care	(pxxiv) "Collaborative care: Developed in our previous studies, collaborative care was delivered by a team of care managers, supervised by mental health specialists. Supervision of care managers for their trial work was provided by psychiatrists and psychological therapists from the trial team. During sessions, care managers: l assessed participants’ views of depression and their attitudes to and…	Collaborative care	Comparing collaborative care vs. TAU		Therapy	"Care manager" (p7)	Initial face to face, then telephone	Gp or home	30-40 minute initial session, then 15-20 minute sessions. Frequency varied but typically weekly (p7)					1,3	1	Medium
2021-09-01	Depression	3010296	17	Randomised controlled trial of ketamine augmentation of electroconvulsive therapy to improve neuropsychological and clinical outcomes in depression (Ketamine-ECT study)	Anderson	Ian M Anderson, Andrew Blamire, Tim Branton, Sabrina Brigadoi, Ross Clark, Darragh Downey, Graham Dunn, Andrew Easton, Rebecca Elliott, Clare Elwell, Katherine Hayden, Fiona Holland, Salman Karim, Jo Lowe, Colleen Loo, Rajesh Nair, Timothy Oakley, Antony Prakash, Parveen K Sharma, Stephen R Williams and R Hamish McAllister-Williams on behalf of the Ketamine-ECT study team	Background: Electroconvulsive therapy (ECT) is the most effective acute treatment for severe depression, but there are concerns about its adverse cognitive effects. ECT may impair cognition through stimulation of glutamate receptors, and preliminary evidence has suggested that ketamine, a glutamate antagonist, may alleviate these effects. Ketamine has been shown to have a rapid, but temporary, an…	2017	EME	Multi	Individual	2	"Multicentre, two-arm (1:1 allocation), parallel-group, patient-randomised, placebo-controlled superiority trial" (p7)	Not stated	Full	Multicentre, two-arm, individually randomised controlled trial	Depression	79 (p24)	79	Saline 56.4 (12.4) (N=37) Ketamine 52.5 (11.9) (N=33)	54.5614	Female 44 (62.9%)	Male = 35 (37.9%) Female = 44 (62.9%)	White 66 (94.3%)	Married or current partner: 32 (45.7)	-	-	-	Full details in Table 3, page 28	Intravenous salid - 0.9% sodium chloride solution (p11)	"Treatment centres" (p11)	No	Electroconvulsive therapy	(pxx) "Patients were randomised in a 1 : 1 ratio to ketamine or saline using permuted block randomisation, stratified by NHS trust, by the Christie Hospital Clinical Trials Unit in Manchester. The anaesthetist administering the anaesthetic for ECT was aware of the drug being given but the patient and other members of the clinical and research teams were blind to treatment allocation. Electroconvu…	Electroconvulsive therapy (not language based)	Effectiveness of ketamine with Electroconvulsive therapy (ECT)	Target dose: 0.5 mg/kg of intravenous ketamine	ECT - full details p11, then 0.5 mg/kg of intravenous ketamine	"Treatment centres" (p11)	Intravenous	"Treatment centres" (p11)	Twice weekly (p11)					0	-	Low
2021-09-01	Depression	3011645	11	CollAborative care for Screen-Positive EldeRs with major depression (CASPER plus): a multicentred randomised controlled trial of clinical effectiveness and cost-effectiveness	Bosanquet	Katharine Bosanquet, Joy Adamson, Katie Atherton, Della Bailey, Catherine Baxter, Jules Beresford-Dent, Jacqueline Birtwistle, Carolyn Chew-Graham, Emily Clare, Jaime Delgadillo, David Ekers, Deborah Foster, Rhian Gabe, Samantha Gascoyne, Lesley Haley, Jahnese Hamilton, Rebecca Hargate, Catherine Hewitt, John Holmes, Ada Keding, Helen Lewis, Dean McMillan, Shaista Meer, Natasha Mitchell, Sarah Nu…	Background: Depression in older adults is common and is associated with poor quality of life, increased morbidity and early mortality, and increased health and social care use. Collaborative care, a low-intensity intervention for depression that is shown to be effective in working-age adults, has not yet been evaluated in older people with depression who are managed in UK primary care. The CollAb…	2017	HTA	Multi	Individual	2	"pragmatic, multicentred, two-arm, parallel, open RC" (p5) individual randomisation	Yes	Full	Pragmatic, multicentre, two-arm, individually randomised controlled trial	Major depression	485 (p20)	485	CC Mean(SD): 72.5 (6.57) (N=249) UC Mean(SD): 71.8 (6.07) (N=236) CC Median (min, max): 71 (64, 98) UC Media (min, max): 70 (65, 92)	72.1594	Male 183 (37.81%) Female 301 (62.19%)	Male = 183 (37.81%) Female = 301 (62.19%)	White 474 (98.5%) Asian or Asian British 1 (0.2%) Black of black British 1 (0.2%) Other 5 (1%)	Educated after 16: 209 (43.1%) Degree or equivalent professional qualification: 125 (25.8%)	-	-	-	Full details in Table 10 p24	Treatment As Ususal (TAU) - "They received no care additional to the usual primary care management of major depression offered by their GP in line with NICE depression guidance as implemented by their GP and local service provision." (p7)	GP	No	Collaborative care	(pxxiv) "Participants in the intervention group were allocated to receive a manualised low-intensity programme of collaborative care using behavioural activation, designed specifically for those aged ≥ 65 years with depression. Collaborative care was delivered by a case manager [a primary care mental health worker/Improving Access to Psychological Therapies worker]. Participants received on avera…	Collaborative care w/case manager	(p208) The research objectives of the CASPER PLUS sub-study are: 1. To establish the clinical effectiveness of a collaborative care (‘major depressive episode’) depression within a definitive RCT. 2. To examine the cost effectiveness of a collaborative care intervention for older people with screen-positive above-threshold (‘major depressive episode’) depression within a definitive RCT.	Manualised; Training occurred over 2 days and involved a combination of brief lectures and role-play.	"a low-intensity programme of collaborative care using behavioural activation, designed specifically for those aged ≥ 65 years with major depression" (p7)	Case manager	Face to face or phone in a minority of cases	Home unless other venue preferred (p8)	Weekly for 8-10 weeks (p8). After an initial meeting, subsequent sessions were carried out on a, more or less, weekly basis by telephone unless the participant had sensory impairments or preferred face-to-face visits (p8).					1,3	-	Medium
2022-02-01	Depression	3010546	18	Debt Counselling for Depression in Primary Care: an adaptive randomised controlled pilot trial (DeCoDer study)	Gabbay	Mark B Gabbay, Adele Ring, Richard Byng, Pippa Anderson, Rod S Taylor, Caryn Matthews, Tirril Harris, Vashti Berry, Paula Byrne, Elliot Carter, Pam Clarke, Laura Cocking, Suzanne Edwards, Richard Emsley, Mauro Fornasiero, Lucy Frith, Shaun Harris, Peter Huxley, Siw Jones, Peter Kinderman, Michael King, Liv Kosnes, Daniel Marshall, Dave Mercer, Carl May, Debbie Nolan, Ceri Phillips, Tim Rawcliffe,…	Background: Depression and debt are common in the UK. Debt Counselling for Depression in Primary Care: an adaptive randomised controlled pilot trial (DeCoDer) aimed to assess the clinical effectiveness and cost-effectiveness of the addition of a primary care debt counselling advice service to usual care for patients with depression and debt. However, the study was terminated early during the inte…	2017	HTA	Multi	Individual	2	"Adaptive, parallel, two-group, pragmatic randomised controlled pilot trial with 1:1 allocation to intervention or control treatment as usual (TAU)" "A nested mixed-methods process and economic evaluations were undertaken." (pxxi)	Yes	Full	Pragmatic, multicentre, two-arm, individually randomised controlled trial	Depression (with worries about debt)	61 (p39)	61	Mean 46 SD 12.8 Range 21-79	Mean = 46 SD = 12.8 Range = 21-79	Male 26 (42.6%) Female 35 (57.4%)	Male = 26 (42.6%) Female = 35 (57.4%)	White 59 (96.8%) Other 2 (3.2%)	Marital status: Married 14 (23%) Cohabiting 4 (6%) In a relationship 6 (10%) Single 31 (51%) Other 6 (10%) Occupation: Paid work 9 (14.8%) In training/education 2 (3.3%) Not working because of long-term illness or disability 29 (47.5%) Looking after the home 3 (4.9%) Unemployed and actively seeking employment 8 (13.1%) Retired 4 (6.6%) Other 6 (9.8%)	-	-	-	p39	TAU and two debt advice leaflets at a GP appointment (aimed to arrange this within 1 week of randomisation)	GP	No	Collaborative care. "a shared biopsychosocial assessment from the GP and Citizens Advice Bureau (CAB) advisor, debt advice leaflets and debt counselling from a CAB specialist debt advisor" (pxxi) Details on the biopsychosocial assessment is limited.	(pxxi) "The participants allocated to the intervention received a shared biopsychosocial assessment from the general practitioner (GP) and Citizens Advice Bureau (CAB) advisor, debt advice leaflets and debt counselling from a CAB specialist debt advisor based in the practice. The control participants received TAU and debt advice leaflets only at a GP appointment. A nested mixed-methods process an…	Collaborative care-based shared biopsychosocial assessment	Our intervention was informed by the principles of collaborative care.42,43 The principles of collaborative care include (1) adopting a multiprofessional approach (e.g. a GP plus at least one other professional), (2) a structured management plan, (3) scheduled patient follow-up and (4) enhanced interprofessional communication. A collaborative approach to patient care has been shown to improve qua…	Debt advice provided by CAB advisors – was distinct from many of the commercially available offers of debt consolidation as the focus of our intervention was on face-to-face debt advice, assessing the level and urgency of debts and arrears, and then triaging clients to specific detailed advice on debt or money management. Two debt advice leaflets (both groups)	Debt-specific counselling	Citizens Advice Bureau advisor and GP	Face to face counselling	Mostly GP practice ("although CAB advisors visited some participants at alternative venues at the request of the participant" p19)	1 or 2 appointments, average 57 mins, range 10-90mins (p55)					1,2,3	-	High
2021-09-01	Depression	3009961	9	CollAborative care and active surveillance for Screen-Positive EldeRs with subthreshold depression (CASPER): a multicentred randomised controlled trial of clinical effectiveness and cost-effectiveness	Lewis	Helen Lewis, Joy Adamson, Katie Atherton, Della Bailey, Jacqueline Birtwistle, Katharine Bosanquet, Emily Clare, Jaime Delgadillo, David Ekers, Deborah Foster, Rhian Gabe, Samantha Gascoyne, Lesley Haley, Rebecca Hargate, Catherine Hewitt, John Holmes, Ada Keding, Amanda Lilley-Kelly, Jahnese Maya, Dean McMillan, Shaista Meer, Jodi Meredith, Natasha Mitchell, Sarah Nutbrown, Karen Overend, Madeli…	Background: Efforts to reduce the burden of illness and personal suffering associated with depression in older adults have focused on those with more severe depressive syndromes. Less attention has been paid to those with mild disorders/subthreshold depression, but these patients also suffer significant impairments in their quality of life and level of functioning. There is currently no clear evi…	2017	HTA	Multi	Individual	2	"pragmatic, multicentred, two-arm, parallel, open RCT" (p7) individually randomised controlled trial	Yes	Full	Pragmatic, multicentre, two-arm, individually randomised controlled trial	Subthreshold depression	344 (p26)	344	Randomised participants: CC Mean(SD): 77.1 (7.08) (N=344) UC Mean(SD): 77.5 (7.18) (N=361) CC Median (min, max): 77 (65, 96) UC Media (min, max): 78 (64, 93)	77.3048	Male 298 (42.3%) Female 407 (57.7%)	Male = 298 (42.3%) Female = 407 (57.7%)	White 698 (99.3%) Asian or Asian British 2 (0.3%) Black of black British 2 (0.3%) Other 1 (0.1%)	Educated after 16: 319 (45.2%) Degree or equivalent professional qualification: 261 (37%)	-	-	-	Full details table 11, on p27	TAU - "usual GP care. They received no additional care to the usual primary care management of subthreshold depression offered by their GP, in line with NICE depression guidance as implemented by their GP and local service provision" (p10)	GP	No	Collaborative care - telephone support, symptom monitoring and active surveillance, facilitated by a computerised case management system	(pxxvi) "Participants in the intervention group were allocated to receive a manualised low-intensity programme of collaborative care using behavioural activation, designed specifically for those aged ≥ 65 years with subthreshold depression. Collaborative care was delivered by a case manager [a primary care mental health worker/Improving Access to Psychological Therapies (IAPT) worker] for an aver…	Collaborative care w/case manager	(p5) Pilot study: 1. To develop a low-intensity collaborative-care intervention based on evidence-supported models of care for those aged ≥ 75 years with screen-positive subthreshold depression who represent ‘older’ older adults. 2. To establish the acceptability and uptake of this service by ‘older’ older adults with screen-positive subthreshold depression in primary care. 3. To test the feasibi…	Manualised	"a low-intensity programme of collaborative care using behavioural activation, designed specifically for those aged ≥ 65 years with subthreshold depression" (p10)	"a case manager [a primary care mental health worker/Improving Access to Psychological Therapies (IAPT) worker]" (p10)	Face to face, then telephone (p11)	Home	Weekly for 8-10 weeks (p10). After an initial meeting, subsequent sessions were carried out on a, more or less, weekly basis by telephone unless the participant had sensory impairments or preferred face-to-face visits (p8).					1,3	1,2	Medium
2021-09-01	Depression	3010894	10	Cost and Outcome of BehaviouRal Activation (COBRA): a randomised controlled trial of behavioural activation versus cognitive–behavioural therapy for depression	D Richards 2017	David A Richards, Shelley Rhodes, David Ekers, Dean McMillan, Rod S Taylor, Sarah Byford, Barbara Barrett, Katie Finning, Poushali Ganguli, Fiona Warren, Paul Farrand, Simon Gilbody, Willem Kuyken, Heather O’Mahen, Ed Watkins, Kim Wright, Nigel Reed, Emily Fletcher, Steven D Hollon, Lucy Moore, Amy Backhouse, Claire Farrow, Julie Garry, Deborah Kemp, Faye Plummer, Faith Warner and Rebecca Woodhou…	Background: Depression is a common, debilitating and costly disorder. The best-evidenced psychological therapy – cognitive–behavioural therapy (CBT) – is complex and costly. A simpler therapy, behavioural activation (BA), may be an effective alternative. Objectives: To determine the clinical effectiveness and cost-effectiveness of BA compared with CBT for depressed adults at 12 and 18 months’ fol…	2017	HTA	Multi	Individual	2	Randomised controlled non-inferiority trial. Multicentre, individual randomisation	Yes (in discussion)	Full	Pragmatic, multicentre, two-arm, individually randomised controlled trial	Depression - major depressive disorder	440 (p19)	440	mean 43.5 SD 14.1 range 18-84	Mean = 43.5 SD = 14.1 Range = 18-84	Male 150 (34%) Female 290 (66%)	Male = 150 (34%) Female = 290 (66%)	White British 401 (91%) Other 39 (9%)	Marital status: (all) Single 127 (29%) Cohabiting (not married) 54 (12%) Civil partnership 2 (1%) Married 176 (40%) Divorced/separated 81 (18%) Level of eduation: (all) No qualifications 22 (13%) GCSEs/O-Levels 79 (18%) AS/A-Levels 50 (11%) NVQ or other vocational qualification 125 (28%) Undergraduate degree 79 (18%) Postgraduate degree 42 (10%) Doctoral degree 3 (1%) Professional degree 7 (2%)	-	-	-	Full details in Table 4 p22	No Treatment as usual (TAU) control - just the two treatment arms	N/A	N/A	Behavioural activation (BA) and CBT (two active treatment arms)	(pxxii) "After 5 days of training, NHS mental health workers (MHWs) and therapists delivered a maximum of 20 face-to-face weekly sessions of 1 hour duration of either BA or CBT, with the option of four additional booster sessions. Mental health workers (MHWs) and therapists received 1 hour of clinical supervision fortnightly from NHS psychological therapists clinically experienced in BA or CBT. B…	Behavioural activitation & CBT	Comparing behavioural activation vs CBT for depression	Training manual for therapists (p9)	(1) Behavioural activation therapy; (2) CBT	Trained therapists	Face to face	Therapist location	(1) "Sessions were face to face, of 1 hour duration, with the option of being conducted up to twice weekly over the first 2 months and weekly thereafter" (p8) (2) "Sessions were face to face, of 1 hour duration, with the option of being conducted up o twice weekly over the first 2 months and weekly thereafter." (p9) (1) & (2) a maximum of 20 sessions over 16 weeks with the option of four addition…					1,3	-	High
2021-09-01	Depression	3021327	12	Behavioural activation versus guided self-help for depression in adults with learning disabilities: the BeatIt RCT	Jahoda	Andrew Jahoda, Richard Hastings, Chris Hatton, Sally-Ann Cooper, Nicola McMeekin, Dave Dagnan, Kim Appleton, Katie Scott, Lauren Fulton, Robert Jones, Alex McConnachie, Rachel Zhang, Rosie Knight, Dawn Knowles, Christopher Williams, Andy Briggs and Craig Melville	Background: Depression is the most prevalent mental health problem among people with learning disabilities. Objective: The trial investigated the clinical effectiveness and cost-effectiveness of behavioural activation for depression experienced by people with mild to moderate learning disabilities. The intervention was compared with a guided self-help intervention. Design: A multicentre, single-b…	2018	HTA	Multi	Individual	2	"a multicentre, single-blind RCT of adapted behavioural activation compared with an adapted, guided self-help intervention" (p5) individual randomisation	Not stated	Full	Multicentre, two-arm, individually randomised controlled trial	Depression (in adults with learning disabilities)	161 (p24)	161	StepUp mean 40.1 SD 12.0 (N=77) BeatIt mean 40.3 SD 11.7 (N=84)	40.2043	StepUp Male 38 (49.4%), Female 39 (50.6%) BeatIt Male 38 (45.2%), Female 46 (54.8%)	Male = 76 (47.2%) Female = 85 (52.7%)	White 156 (96.9%) Other 3 (1.9%) Unknown 2 (1.2%)	Marital status: (all) Married/live-in partner 12 (7.5%) Separated/divorced/widowed 7 (4.3%) Single 140 (87%) Unknown 2 (1.2%)	-	-	-	Full details table 5, p26	Active control - "StepUp" guided self-help intervention	Therapist	N\A control intervention	CBT (1) BeatIt, (2) StepUp = active control	(pxxvi) "BeatIt was a 12-session manualised behavioural activation intervention, delivered to participants by therapists alongside a supporter, ordinarily within a 4-month period. The focus was on increasing activity, and involved formulating the participants’ difficulties, scheduling activity and addressing barriers to change. The guided self-help intervention, StepUp, was chosen as the attentio…	Behavioural activation	Comparing behavioural activation vs guided self-help interventions for depression	A comprehensive set of materials was provided to facilitate therapy session activities	(1) "BeatIt" behavioural activation (pxxv)	Trained therapists	Face to face	Home	(1) BeatIt 1-2hr weekly-fortnightly sessions (p11); (2) StepUp 1-1.5hr weekly-fortnightly sessions (p13)					1,3	-	Medium
2021-09-01	Depression	3021592	13	Combining mirtazapine with SSRIs or SNRIs for treatment-resistant depression: the MIR RCT	Kessler	David Kessler, Alison Burns, Debbie Tallon, Glyn Lewis, Stephanie MacNeill, Jeff Round, William Hollingworth, Carolyn Chew-Graham, Ian Anderson, John Campbell, Chris Dickens, Una Macleod, Simon Gilbody, Simon Davies, Tim J Peters and Nicola Wiles	Background: Depression is usually managed in primary care and antidepressants are often the first-line treatment, but only half of those treated respond to a single antidepressant. Objectives: To investigate whether or not combining mirtazapine with serotonin–noradrenaline reuptake inhibitor (SNRI) or selective serotonin reuptake inhibitor (SSRI) antidepressants results in better patient outcomes…	2018	HTA	Multi	Individual	2	"a two-parallel-group, multicentre, pragmatic, placebo-controlled randomised trial with allocation at the level of the individual." (p5)	Yes	Full	Pragmatic, multicentre, two-arm, individually randomised controlled trial	Depression	480 (p20)	480	drug: mean = 50.5 SD 13.8 (N=241) placebo: mean = 49.9 SD 68.6 (N=239)	53.1934	Female 332 (69.2%)	Male = 148 (30.8%) Female = 332 (69.2%)	White 468 (97.5%) Mixed 8 (1.7%) Asian/British Asian 2 (0.4%) Other 2 (0.4%)	Marital status - all Married 277 (57.7%) Single 100 (20.8%) Separated 18 (3.8%) Divorced 59 (12.3%) Widowed 26 (5.4%) Employment status - all Employed 244 (50.8%) Unemployed 236 (49.2%)	-	-	-	Full details p24	Placebo capsules whcih "exactly matched the encapsulated mirtazapine in dimensions and appearance, so that allocation concealment and blinding of the trial were maintained." (p12)	GP	No	Mirtazapine	(pxxviii) "Participants were randomly assigned to one of two treatments: (1) one × 15-mg mirtazapine capsule daily for 2 weeks followed by two × 15-mg mirtazapine capsules for up to 50 weeks or (2) identical placebo capsules. […] Participants and GPs were advised to use with caution other serotonergic drugs, such as tramadol or the triptan group of drugs, and those taking monoamine oxidase inhibi…	Drug	Comparing antidepressant medication vs placebo	Target dose: 15mg mirtazapine	Tablets	GP	Oral (drug)	Home	"one × 15-mg oral capsule per day for 2 weeks, followed by 2 × 15-mg oral capsules per day for up to 12 months" (p12)					0	-	Low
2021-09-01	Depression	3021707	14	Radically open dialectical behaviour therapy for refractory depression: the RefraMED RCT	Lynch	Thomas R Lynch, Roelie J Hempel, Ben Whalley, Sarah Byford, Rampaul Chamba, Paul Clarke, Susan Clarke, David Kingdon, Heather O’Mahen, Bob Remington, Sophie C Rushbrook, James Shearer, Maggie Stanton, Michaela Swales, Alan Watkins and Ian T Russell	Background: About one-third of patients who are depressed do not respond to antidepressant medication (ADM) and traditional psychotherapy shows limited benefits. However, most randomised trials have excluded the most sick patients, especially with comorbid personality disorder. Radically open dialectical behaviour therapy (RO DBT) is a new treatment targeting emotionally overcontrolled personalit…	2018	EME	Multi	Individual	2	"a multicentre randomised controlled trial (RCT)" (p7) individual randomisation	Not stated	Full	Multicentre, two-arm, individually randomised controlled trial	Major depressive disorder	162 (p31) - this is only one arm	250	"193 participants (77%) were aged between 35 and 65 years" (p3) Means: TAU, groups 1, 2 ,3: 1 = 42 (11.4) (N=43), 2 = 53 (8.1) (N=33) 3 = 51 (9.9) (N=12) RO DBT, groups 1, 2 ,3 1 = 49 (12.0) (N=74) 2 = 46 (10.1) (N=62) 3 = 46 (14.2) (N=26) 17-25 8 (3.2%) 25-35 34 (13.7%) 35-45 47 (18.9%) 45-55 91 (36.5%) 55-65 55 (22.1%) 65-100 14 (5.6%)	47.364	"164 participants were female (64%)" (p33)	Male = 86 (36%) Female = 164 (64%)	White British 222 (93.3%) White Other 10 (4.2%) Other 6 (2.5%) "The vast majority of participants (n = 222; 93%) were of white British descent"	124 (50%) reported being in a relationship. With regard to highest education level, 113 participants (46%) had higher education experience Income (£) (all) 0-5000 59 (26.7%) 5001-10,000 36 (16.3%) 10,001-20,000 46 (20.8%) 20,001-32,000 43 (19.5%) 32,001-50,000 23 (10.4%) >50,000 14 (6.3%) Education (all) Left school before 16 years 37 (15.4%) Left school at 16 years 67 (27.8%) Left school at 18 y…	-	-	-	Full details p33-34	TAU - "(primarily) of prescribed ADM or psychotherapy (with the exception of standard DBT)" (p13)	GP	No	Radically open dialectical behaviour therapy (RO DBT) - "A novel transdiagnostic psychotherapy" (p3)	(pxxiii) "Radically open dialectical behaviour therapy (RO DBT), a novel transdiagnostic psychotherapy, aims to address this rigid coping style and the associated emotional loneliness. Earlier versions of RO DBT showed promise in two small randomised trials of patients with refractory depression and comorbid PDs. (pxxiv) "Trained assessors, who were blind to these allocations, assessed participan…	Radically open dialectical behaviour therapy	Effectiveness of RO DBT for treatment resistant depression	None	- Collaborative care sessions mostly over the phone ,mostly weekly - Hospital Anxiety and Depression Scale (HADS) each session	Trained therapists	Face to face	"Therapy sites" (p14)	x29 50-60 minute therapy sessions weekly; x27 2.5hr training skills classes					1,3	-	High
2022-02-01	Depression	3014484	22	Enhanced psychological care in cardiac rehabilitation services for patients with new-onset depression: the CADENCE feasibility study and pilot RCT	S Richards 2018	Suzanne H Richards, John L Campbell, Christopher Dickens, Rob Anderson, Manish Gandhi, Andy Gibson, David Kessler, Luke Knight, Willem Kuyken, David A Richards, Rod S Taylor, Katrina Turner, Obioha C Ukoumunne, Antoinette Davey, Fiona C Warren, Rachel E Winder and Christine A Wright	Background Around 19% of people screened by UK cardiac rehabilitation programmes report having moderate or severe symptoms of depression. These individuals are at an increased risk of cardiac mortality and morbidity, reduced quality of life and increased use of health resources compared with their non-depressed counterparts. Maximising psychological health is a goal of cardiac rehabilitation, but…	2018	HTA	Multi	Cluster	2	Pilot RCT reported here only. [1] Feasibility observational study [2] Pilot cluster RCT	Not stated	Pilot	Pragmatic, multicentre, two-arm, cluster randomised controlled pilot trial	Depression with coronary heart disease	29	29	EPC mean(SD)range: 68.1(8.6)53-79 (N=15) TAU mean(SD)range: 62.7(8.9)47-75 (N=14)	65.4931	Male 15 (51.7%)	Male = 15 (51.7%) Female = 14 (48.3%)	White 14 (100%)	Not reported	Preferred language: English 28 (96.6%) Other 1 (3.4%)	-	-	Pilot: p56	TAU	[2] Pilot: (p19) GP	[2] Pilot: (p19) No	[2] Pilot: Enhanced psychological care (EPC), with changes - "(1) an increased emphasis on the mental health-care co-ordination component of EPC and (2) a shift from a ‘nurse-delivered’ to a ‘participant-led’ programme of self-help BA embedded within cardiac rehabilitation, reflecting the need to reduce the impact of EPC on nurse time." (p19)	(pxxvi) "Behavioural activation is an evidence-based treatment for depression that is suitable for the training of, and delivery by, non-psychologically trained clinical practitioners. Using mental health expertise within our team, we developed materials to support the delivery of BA, tailored to the needs of people with coronary heart disease (CHD) and suitable for delivery within cardiac rehabi…	Behavioural activation-based enhanced psychological care	Holistically tackle the depressive symptoms at the same time as physical cardiac rehabilitation, as part of patient case management	2 day training course and a manual for nurses. Supervision provided.	Enhanced psychological care was a complex intervention, comprising nurse-led BA therapy and mental health-care co-ordination according to NICE guidance	Nurse	Face to face, telephone for follow-up (p19)	Nurse's location - not specified where this is	6-8 sessions BA, once per week, within the cardiac rehabilitation programme (p13)					1,2,3,4	-	Medium
2022-02-01	Depression	3029717	19	Non-traditional support workers delivering a brief psychosocial intervention for older people with anxiety and depression: the NOTEPAD feasibility study	Burroughs	Heather Burroughs, Bernadette Bartlam, Peter Bullock, Karina Lovell, Reuben Ogollah, Mo Ray, Peter Bower, Waquas Waheed, Simon Gilbody, Tom Kingstone, Elaine Nicholls and Carolyn A Chew-Graham	Background: Anxiety and depression often coexist in older people. These disorders are often underdiagnosed and undertreated, and are associated with increased use of health and social care services, and raised mortality. Barriers to diagnosis include the reluctance of older people to present to their general practitioner (GP) with mood symptoms because of the stigma they perceive about mental hea…	2019	HSDR	Multi	Individual	2	Feasibility RCT, 1:1 randomisation (phase 3) - to test recruitment procedures and assess fidelity of delivery of the intervention; and interviews with study participants, SWs and GPs to assess acceptability of the intervention and impact on routine care	Not stated	Feasibility	Feasibility RCT - Pragmatic, multicentre, two-arm, individually randomised controlled trial	Depression and anxiety (older adults)	38 (p47)	38	Median 71 IQR 68-76	Median = 71 IQR = 68-76	Female 22 (58%)	Male = 16 (42%) Female = 22 (58%)	English/Welsh/Scottish/Northern Irish/British 38 (100%)	Marital status: Married 22 (58%) Cohabiting (living as married) 2 (5%) Widowed 12 (32%) Divorced or separated 2 (5%) Never married 0 (0%) Social class/(employment level): Large employers and higher managerial and administrative occupations 2 (5%) Higher professional occupations 2 (5%) Lower managerial, administrative and professional occupations 10 (26%) Intermediate occupations 7 (18%) Small emp…	-	-	-	p47	TAU	GP	No	Non-Traditional providers to support the management of Elderly People with Anxiety and Depression (NOTEPAD) intervention	(pxxvi) "The psychosocial intervention comprised one-to-one contact between older people with anxiety and/or depression, based on the principles of BA, with encouragement to attend and participate in a group activity.	Behavioural activation	Anxiety and depression are underdiagnosed and undermanaged in older adults. Current interventions may not be not acceptable to older people. Loneliness and depression are strongly associated. There is limited evidence for the effectiveness of one-to-one interventions, such as befriending, for depressive symptoms. There is evidence that the most successful interventions for anxiety and depression …	Resources for study participants, Set of training slides, SW manual.	Four to six sessions: mixed face-to-face and telephone sessions; face-to-face session initially to establish a relationship (unless an older person expressed preference for all telephone contacts)	Support worker from Age UK	Face-to-face initally, then telephone	Negotiated with patient - home, GP practice or AGE UK venue	4-6 sessions over 8 weeks (max. 12 weeks). Perhaps weekly for three or four weeks, then spread out; final ‘booster’ session where ‘ending’ is dealt with, and ‘staying well’ strategies put in place					1,3	1	Medium
2021-09-01	Depression	3029165	16	Manualised cognitive behavioural therapy in treating depression in advanced cancer: the CanTalk RCT	Serfaty	Marc Serfaty, Michael King, Irwin Nazareth, Stirling Moorey, Trefor Aspden, Adrian Tookman, Kathryn Mannix, Anna Gola, Sarah Davis, John Wood and Louise Jones	Background With a prevalence of up to 16.5%, depression is one of the commonest mental disorders in people with advanced cancer. Depression reduces the quality of life (QoL) of patients and those close to them. The National Institute for Health and Care Excellence (NICE) guidelines recommend treating depression using antidepressants and/or psychological treatments, such as cognitive–behavioural t…	2019	HTA	Multi	Individual	2	"Parallel-group, single-blind, randomised trial, stratified by whether or not an antidepressant was prescribed, comparing TAU with CBT plus TAU." (pv). Participants were randomised 1:1	Yes	Full	Pragmatic, multicentre, two-arm, individually randomised controlled trial	Depression in advanced cancer	230 (p39)	230	mean 59.5 SD 11.4	Mean = 59.5 SD = 11.4	Female 152 (66.1%) Male 78 (33.9%)	Male = 78 (33.9%) Female = 152 (66.1%)	White 167 (72.6%) Black (British/African/Caribbean) 31 (13.5%) Indian/Pakistani/Bangladeshi 13 (5.6%) Other 19 (8.3%)	Employment (all): Employed 43 (19%), Self-employed 18 (8%), Unemployed - seeking work 3 (1.3%), Unemployed - not seeking work 23 (10.2%), Homemaker 2 (0.9%), Retired 87 (38.5%), Unable to work due to illness/disability 44 (19.5), Other 6 (2.7%) Education (all): Higher degree 28 (12.2%), Degree 58 (25.2%), A Level or equivalent 24 (10.4%), HNC or equivalent 12 (5.2), NVQ or equivalent 26 (11.3), G…	-	-	-	Table 12, p41	TAU	GP	No	CBT	(pxx) "Treatment as usual: All participants received TAU from clinicians involved in their care. Cognitive–behavioural therapy (in addition to treatment as usual): Cognitive–behavioural therapy was delivered by high-level British Association for Behavioural and Cognitive Psychotherapies-accredited IAPT therapists. The intervention comprised up to 12 sessions of individual, manualised CBT delivere…	CBT	Effectiveness of CBT in cancer patients, when "standard curative therapies have failed"	CanTalk CBT	Specialised therapy for persons with advanced cancers	Trained therapists	Face to face	Improving Access to Psychological Therapy (IAPT) and well-being centres	24 weeks					1,3	-	High
2022-02-01	Depression	3030535	21	Behavioural activation therapy for post-stroke depression: the BEADS feasibility RCT	Thomas	Shirley A Thomas, Avril ER Drummond, Nadina B Lincoln, Rebecca L Palmer, Roshan das Nair, Nicholas R Latimer, Gemma L Hackney, Laura Mandefield, Stephen J Walters, Rachael D Hatton, Cindy L Cooper, Timothy F Chater, Timothy J England, Patrick Callaghan, Elizabeth Coates, Katie E Sutherland, Sarah Jacob Eshtan and Gogem Topcu	Background There is currently insufficient evidence for the clinical effectiveness and cost-effectiveness of psychological therapies for post-stroke depression. Objective To evaluate the feasibility of undertaking a definitive trial to evaluate the clinical effectiveness and cost-effectiveness of behavioural activation (BA) compared with usual stroke care for treating post-stroke depression. Desi…	2019	HTA	Multi	Individual	2	f	Yes	Feasibility	Feasibility RCT - Pragmatic, multicentre, two-arm, individually randomised controlled trial.	Depression after stroke	48 (p33)	48	mean(SD) 65.6 (13.6) median(IQR) 66 (55-75) Range 31-97 Intervention = 62.6 (14.5) (N=23) Control = 68.8 (12.1) (N=23)	Mean = 65.6 SD = 13.6 Median(IQR) = 66 (55-75) Range = 31-97	Male 29 (60.4%) Female 19 (39.6%)	Male = 29 (60.4%) Female = 19 (39.6%)	White 47 (97.9%) Asian 1 (2.1%)	-	Aphasia (below cut-off point): 21 (44.7)	-	-	p33	TAU	GP	No	Behavioural activation	(pxxii) "Participants were randomised (1 : 1 ratio) to BA therapy or usual stroke care. Those allocated to the intervention could receive a maximum of 15 sessions of BA over 4 months in addition to their usual care. BA was delivered by an assistant psychologist (AP) or psychological well-being practitioner over 4 months. BA aims to increase activity, particularly the frequency of pleasant or enjo…	Behavioural activation	Behavioural activation therapy is a structured and individualised treatment that aims to increase people’s level of activity, particularly the frequency of valued activities (pleasant or enjoyable events), and decrease avoidance behaviours, in order to improve mood.	Therapy manual for therapists	The process of BA involved identifying how the person currently spends their time, identifying activities that they enjoyed doing (this included resuming previous activities, increasing current activity levels or introducing new activities) and setting goals to increase the number of enjoyable activities.	Research therapist - "The research therapists were APs at two sites and a psychological well-being practitioner (PWP) at one site. APs are psychology graduates who support the work of a clinical psychologist and work under the supervision of a clinical psychologist. Many APs aspire to train to become clinical psychologists. The level of expertise and experience of an AP can vary, but they would n…	Face to face	Home	Max. 15 one hour sessions of BA over 4 months (av. 10 sessions)					1,3	-	Medium
2022-02-01	Depression	3037713	20	One-to-one volunteer befriending to reduce symptoms of depression in people with intellectual disability: a feasibility RCT	Ali	Afia Ali, Emma Mckenzie, Zara Rasoul, Angela Hassiotis, Stefan Priebe, Brynmor Lloyd-Evans, Rebecca Jones, Monica Panca, Rumana Omar, Sally Finning, Shirley Moore, Christine Roe and Michael King	Abstract Background Little is known about the effectiveness of befriending for people with intellectual disability and whether or not befriending improves depressive symptoms and social outcomes. Objective This pilot trial aimed to assess the feasibility and acceptability of conducting a future full-scale randomised controlled trial of one-to-one befriending for people with intellectual disabilit…	2021	PHR	One trust, 2 centres	Individual	2	Feasibility study "two-arm, parallel-group, researcher-blind pilot RCT with 1 : 1 allocation"	Yes (in strengths section only)	Feasibility	Pragmatic, two centre, two-arm, individually randomised controlled pilot trial	Depression in individuals with intellectual disability	16 (p21)	16	Overall = 41.6 (SD 16.7) Control = 34.4 (13.4) Intervention = 48.9 (17.2)	Mean = 41.6 SD = 16.7	Male 7 (44%) Female 9 (56%)	Male = 7 (44%) Female = 9 (56%)	White 8 (50%) Asian 4 (25%) Black 1 (6.3%) Mixed 3 (18.8%)	Living arrangements: Alone 4 (25%) With family 2 (12.5%) Supported living (<24 hours) 1 (6.3%) Supported living (24 hours) 8 (50%) Residential care 1 (6.3%)	-	-	Degree of intellectual disability - Mild = control: 6 (75); intervention: 7 (88) Moderate = 2 (25); 1 (13) Mutlimorbidity - Two or more mental health diagnoses = 5 (62.5) 2 (25.0)	p21	TAU, and a copy of the activities booklet	Patient's own "psychiatrist, psychologist and other members of the team" (p9)	No	1-to-1 volunteer befriending	(pxxiii) "The befriending intervention was managed by the befriending services that recruited, trained and supervised the volunteers. Participants in the intervention group were matched to a volunteer based on interest and availability. The pairs were provided with a resource booklet of local activities and were expected to meet once per week for a minimum of 1 hour, over the course of 6 months. …	Befriending	The purpose of the befriending relationship was to provide friendship and emotional support, to facilitate community access, and to help the individual gain skills and confidence that would allow them to access activities in the community on their own. Logic model in figure 1.	A booklet with information about local activities and amenities, which was to be used as an aid to plan activities.	The emphasis was on assisting the individual to make choices about the activities that they wished to pursue. The volunteer was not expected to carry out personal care, administer medication or accompany the individual to medical appointments. Contacts by telephone/social media were permitted in addition to face-to-face contact, and the pair were expected to spend at least 50% of the total number…	Volunteer befriender	Face to Face	Chosen activities, 50% in the community	"Once per week for at least 1 hour over a period of 6 months" (p7)					1,2,3	-	Medium
2022-02-01	Depression	3038159	23	Antidepressant medication to prevent depression relapse in primary care: the ANTLER RCT	Duffy	Larisa Duffy, Caroline S Clarke, Gemma Lewis, Louise Marston, Nick Freemantle, Simon Gilbody, Rachael Hunter, Tony Kendrick, David Kessler, Michael King, Paul Lanham, Dee Mangin, Michael Moore, Irwin Nazareth, Nicola Wiles, Faye Bacon, Molly Bird, Sally Brabyn, Alison Burns, Yvonne Donkor, Anna Hunt, Jodi Pervin and Glyn Lewis	Background There has been a steady increase in the number of primary care patients receiving long-term maintenance antidepressant treatment, despite limited evidence of a benefit of this treatment beyond 8 months. Objective The ANTidepressants to prevent reLapse in dEpRession (ANTLER) trial investigated the clinical effectiveness and cost-effectiveness of antidepressant medication in preventing r…	2021	HTA	Multi	Individual	2	Phase IV, double-blind, pragmatic, multisite, individually randomised parallel-group controlled trial	Yes	Full	Pragmatic, multicentre, two-arm, individually randomised controlled trial	Depression relapse (patients taking antidepressants, but well enough to consider stopping medication)	478 (p22)	478	Mean 54.5 Maintenence = 54 (13) (N=238) Discontinuation = 55 (12) (N=240)	Mean = 54.5	Male 129 (27%)	Male = 129 (27%) Female = 349 (73%)	White 449 (94.9%) Not white 24 (5.1%)	Marital status: Married 307 (64.2%) Single 61 (12.8%) Separated or Divorced 72 (15.1%) Widowed 38 (7.9%) Employment status: Employed 292 (61.1%) Retired 139 (29.1%) Other 47 (9.8%)	-	-	-	p23	TAU - Remain on current medication	GP	No	Tapering (discontinuing) antidepressants with placebo tablets	(pviii) "At baseline, participants were taking citalopram 20 mg, sertraline 100 mg, fluoxetine 20 mg or mirtazapine 30 mg. They were randomised to either remain on their current medication or discontinue medication after a tapering period"	Drug	to test the clinical effectiveness and cost-effectiveness in UK primary care of continuing on long-term maintenance antidepressants compared with a placebo (pxxiii)	Patients taking one of: citalopram 20 mg, sertraline 100 mg, fluoxetine 20 mg and mirtazapine 30 mg at baseline. Tapering with placebo doses.	Tablets	GP	Oral (drug)		In the first month, those in the discontinuation group took their usual medication at half of the dose (citalopram 10 mg, sertraline 50 mg or mirtazapine 15 mg). In the second month, they took either half the dose of their usual medication or placebo, on alternate days. From the third month to the end of the trial, they took only the placebo. As fluoxetine is not available as a 10-mg capsule, in …					0	-	Low
2021-09-01	Diabetes	3003445	24	A randomised trial of the effect and cost-effectiveness of early intensive multifactorial therapy on 5-year cardiovascular outcomes in individuals with screen-detected type 2 diabetes: the Anglo–Danish–Dutch Study of Intensive Treatment in People with Screen-Detected Diabetes in Primary Care (ADDITION-Europe) study	Simmons	Rebecca K Simmons, Knut Borch-Johnsen, Torsten Lauritzen, Guy EHM Rutten, Annelli Sandbæk, Maureen van den Donk, James A Black, Libo Tao, Edward CF Wilson, Melanie J Davies, Kamlesh Khunti, Stephen J Sharp, Nicholas J Wareham and Simon J Griffin	Background: Intensive treatment (IT) of cardiovascular risk factors can halve mortality among people with established type 2 diabetes but the effects of treatment earlier in the disease trajectory are uncertain. Objective: To quantify the cost-effectiveness of intensive multifactorial treatment of screen-detected diabetes. Design: Pragmatic, multicentre, cluster-randomised, parallel-group trial. …	2016	HTA	Multi	Cluster	2	"a screening phase and a pragmatic cluster-randomised parallel-group trial" (p5)	Yes	Full	Pragmatic, multicentre, two-arm, cluster randomised controlled trial	T2DM	3057	3057	Intervention group, mean = 60.3, SD = 6.8 (N=1678) Control, Mean = 60.2, SD = 6.8 (N=1379)	60.2549	Intervention: Male 981 (58.5%) Control: Male 790 (57.3%)	Male = 1771 (57.93%) Female = 1286 (42.07%)	Overall - 94% Caucasian Intervention: White 1539 (95.8%) Control: White 1246 (93.4%)	Intervention: Employed 482 (40.3%) Control: Employed 425 (42%)	-	-	-	(Denmark, n = 1533; Cambridge, n = 867; the Netherlands, n = 498; Leicester, n = 159) (p7)	Depends on location - In the RC group, GPs were provided only with the diagnostic test results. Patients with screen-detected diabetes received the standard pattern of diabetes care according to the recommendations applicable in each centre	GP or practice nurses (p7)	No	Medication plus lifestyle changes	(pxix) "In Intensive treatment (IT) practices, GPs, practice nurses and participants were educated in target-driven management (using medication and promotion of a healthy lifestyle) of hyperglycaemia, blood pressure and cholesterol. The intervention delivered was practice based, except in Leicester, where patients also had access to individualised community clinics every 2 months. [...] Individu…	Drug & educational meetings/lifestyle advice	To evaluate whether medication and lifestyle change suggestions reduce diabetes complications more than "usual care" (pxvii)	Intensive treatment was promoted through the addition of several features to existing diabetes care. Small group or practice-based educational meetings were arranged with GPs and nurses to discuss the treatment targets and algorithms and lifestyle advice, including supporting evidence. Audit and feedback were included in follow-up meetings up to twice per year (the total number of practice meetin…	GPs were advised to consider prescribing an angiotensin-converting enzyme (ACE) inhibitor for patients with blood pressure ≥ 120/80 mmHg or a previous cardiovascular event58 and 75 mg of aspirin daily to patients without specific contraindications. Although treatment targets were specified and classes of medication recommended, prescribing decisions, including choice of individual drugs, were mad…	Unclear who provide training and education to GPs or practice nurses (p7). GPs or practice nurses saw the patients.	Training for GPs and practice staff	GP practices	Small group or practice-based educational meetings were arranged with GPs and nurses to discuss the treatment targets and algorithms and lifestyle advice, including supporting evidence - 2 hour meeting, every 6 monnths for 2.5 years and then annually.. Audit and feedback were included in follow-up meetings up to twice per year (the total number of practice meetings ranged from 2 to 10) or co-ordi…					1,2,3	-	Medium
2022-02-01	Diabetes	3013424	29	Metformin in non-diabetic hyperglycaemia: the GLINT feasibility RCT	Griffin	Simon J Griffin, M Angelyn Bethel, Rury R Holman, Kamlesh Khunti, Nicholas Wareham, Gwen Brierley, Melanie Davies, Andrew Dymond, Rose Eichenberger, Philip Evans, Alastair Gray, Colin Greaves, Kyla Harrington, Graham Hitman, Greg Irving, Sarah Lessels, Ann Millward, John R Petrie, Martin Rutter, Mike Sampson, Naveed Sattar and Stephen Sharp	Background: The treatment of people with diabetes with metformin can reduce cardiovascular disease (CVD) and may reduce the risk of cancer. However, it is unknown whether or not metformin can reduce the risk of these outcomes in people with elevated blood glucose levels below the threshold for diabetes [i.e. non-diabetic hyperglycaemia (NDH)]. Objective: To assess the feasibility of the Glucose L…	2018	HTA	Multi	Individual	2	Feasibility study. Placebo controlled, RCT 1:1	Yes	Feasibility	Feasibility RCT - Pragmatic, multicentre, two-arm, individually randomised controlled trial	Non-diabetic hyperglycaemia	249 (p25)	249	Mean overall = 70 Placebo = 70.1 (6.2) (N=124) Metformin = 69.9 (7.2) (N=125)	Mean = 70	Male 219 (88%)	Male = 219 (88%) Female = 30 (12%)	White 244 (98%) Mixed 0 (0%) Asian/Asian British 4 (1.6%) Other (Mexican American) 1 (0.4%)	-	-	-	-	p25	Placebo	Study doctor	No	slow-release metformin	(pxxiii) "We allocated participants to up to three tablets per day of 500 mg of prolonged-release metformin (Glucophage SR) or the matched placebo, administered orally. Study medication was added to the participants’ usual care. We standardised one aspect of usual care by providing all participants with a theory-based brochure containing advice about reducing the risk of heart attacks and diabete…	Drug	to assess the feasibility of the study design and to estimate key parameters to inform the design of the full trial	500 mg of prolonged-release metformin (Glucophage SR), information card	tablets, telephone follow-up	tablets posted by study team	Oral (drug), phone	Home	"one tablet per day (500 mg of prolonged-release metformin or placebo) for 4 weeks, titrating up to two tablets per day for weeks 5–8 and three tablets per day thereafter"					1,2,3	-	Low
2021-09-01	Diabetes	3014459	32	Managing with Learning Disability and Diabetes: OK-Diabetes - a case-finding study and feasibility randomised controlled trial	House	Allan House, Louise Bryant, Amy M Russell, Alexandra Wright-Hughes, Liz Graham, Rebecca Walwyn, Judy M Wright, Claire Hulme, John L O’Dwyer, Gary Latchford, Shaista Meer, Jacqueline C Birtwistle, Alison Stansfield, Ramzi Ajjan, Amanda Farrin	Background Obesity and type 2 diabetes are common in adults with a learning disability. It is not known if the principles of self-management can be applied in this population. Objectives To develop and evaluate a case-finding method and undertake an observational study of adults with a learning disability and type 2 diabetes, to develop a standardised supported self-management (SSM) intervention …	2018	HTA	Mulit	Individual	2	Multicentre 2-arm feasibility RCT. Individually randomised 1:1	Not stated	Feasibility	Feasibility RCT - Multicentre, two-arm, individually randomised controlled trial	Type 2 diabetes and learning disability	82	82	Mean (SD) = 56.4 (11.49) Median (range) = 58.0 (20-79)	Mean (SD) = 56.4 (11.49)	Male = 40/82 (48.8%), Female = 42 (51.2%)	Male = 40 (48.8%), Female = 42 (51.2%)	n (%) White = 75 (91.5) Mixed = 2 (2.4) Asian= 5 (6.1) Black = 0 (0.0) Other ethnic group = 0 (0.0)	Not reported	Not reported	Not reported	Not reported	Table 36, page 75	Treatment as usual with an easy-read information booklet about Type 2 diabetes	Booklet given to them by the nurse	No	OK Diabetes	OK Diabetes' - Supported self management. Supported self-help or self-management.... In supported self-management (SSM), the usual pattern is that a professional (or trained peer) acts as a ‘therapist’ to help and encourage the nominated patient in using the self-management materials. With regard to content, all programmes contain an educational and an instructional component, the variation resid…	Supported self management . Educational/behavioural	Supported self-help or self-management.... In supported self-management (SSM), the usual pattern is that a professional (or trained peer) acts as a ‘therapist’ to help and encourage the nominated patient in using the self-management materials. With regard to content, all programmes contain an educational and an instructional component, the variation residing mainly in the degree of use of formal …	Information resources, some 'How-to' sheets	The research nurse worked through the elements of SSM with the participant, explaining how to use materials and suggesting initial actions and activities. Further contact was negotiated with the person with diabetes. We expected that a total of three or four meetings of 30–60 minutes over 6–8 weeks would be provided, followed by telephone support and advice. 1. Establishing the participant’s dail…	Diabetes (research) nurse	In person, with telephone support and advice after the planned sessions	Unclear, but called 'nurse visits' so could be at home or in a clinic. Some materials were for the participant to use at home (as part of self-management)	Expected a total of three or four meetings of 30–60 minutes over 6–8 weeks					1, 2, 3, 4 (accessible and flexible to meet the needs of the person with a learning disability)	-	Medium
2022-02-01	Diabetes	3021379	30	Intravitreal aflibercept compared with panretinal photocoagulation for proliferative diabetic retinopathy: the CLARITY non-inferiority RCT	Sivaprasad 2018	Sobha Sivaprasad, Philip Hykin, A Toby Prevost, Joana Vasconcelos, Amy Riddell, Jayashree Ramu, Caroline Murphy, Joanna Kelly, Rhiannon Tudor Edwards, Seow Tien Yeo, James Bainbridge, David Hopkins and Beverley White-Alao	Background Panretinal photocoagulation (PRP) has been the standard of care for patients with proliferative diabetic retinopathy (PDR) for the last 40 years. It prevents severe visual loss in PDR but is also associated with adverse effects on visual functions. Objectives The clinical efficacy and mechanistic evaluation of aflibercept for proliferative diabetic retinopathy (CLARITY) trial evaluated…	2018	EME	Multi	Individual	2	Multicentre, prospective, individually randomised 1:1, single-masked, active-controlled non-inferiority trial	Not stated	Full	Pragmatic, multicentre, two-arm, individually randomised controlled trial	Proliferative diabetic retinopathy (PDR)	232 (p37)	232	Mean 51.15 PRP = 50.8 (13.2) (N=116) Afilbercept = 51.5 (14.6) (N=116)	Mean = 51.15	Women 77 (33.2%)	Male = 155 (66.8%) Female = 77 (33.2%)	Also collected (p11) but not reported	-	-	-	-	p37	Laser eye therapy - Panretinal laser photocoagulation (PRP)	Study doctor	No	Intravitreal aflibercept	(pxxii) "Participants were individually randomised to receive intravitreal injections of aflibercept or panretinal photocoagulation (PRP) in a 1 : 1 allocation ratio. Participants in the aflibercept arm were given a loading phase of three 4-weekly aflibercept injections and then this was repeated every 4 weeks based on predefined retreatment criteria depending on the level of regression and react…	Drug	to check effectiveness and cost-effectiveness of intravitreal aflibercept vs PRP	intravitreal aflibercept	Injections of intravitreal aflibercept	Study doctor	Injection	Study site - not specified further	Two injections, four weeks apart					-	-	Low
2021-11-01	Diabetes	3028600	26	Lightmasks that prevent dark adaptation for non-central diabetic macular oedema: the CLEOPATRA RCT	Sivaprasad 2019	Sobha Sivaprasad, Joana Vasconcelos, Helen Holmes, Caroline Murphy, Joanna Kelly, Philip Hykin and Andrew Toby Prevost	Background: Hypoxia may contribute to the development and progression of diabetic macular oedema (DMO) and diabetic retinopathy. The photoreceptors are the most metabolically active cells in the retina and the rod photoreceptors consume the maximal amount of oxygen for dark adaptation. Therefore, a lightmask emitting 500- to 505-nm light and worn at night during sleep may prevent rod-related dark…	2019	EME	Multi	Individual	2	"A Phase III, multicentre, prospective, single-masked, randomised controlled clinical trial" (pv). randomly assigned (1 : 1)	Not stated	Full	Multicentre, two-arm, individually randomised controlled trial	Diabetic macular oedema (DMO)	308 (p41)	308	Mean 57 (SD 11)	Mean = 57 SD = 11	63% (194/308) were males (p43)	Male = 194 (63%) Female = 114 (37%)	White 194 (63.3%) Black 36 (18%) Asian 33 (16.6%) Other 4 (2%)	-	-	-	-	"participants with diabetes mellitus who have non-central, non-clinically significant macular oedema (early DMO)"; "aged ≥ 18 years who attended the ophthalmology referral centres in the UK (n = 15 clinical sites)" (p5)	Received a mask that didn't emit light	Study staff at NHS sites involved. Equipment provided by Polyphotonix Medical Ltd	No	Lightmasks during sleep for 24 months	(pxx) "Participants were individually randomised to the lightmask or non-lightmask in a 1 : 1 allocation ratio. The Noctura 400 lightmask was manufactured by Polyphotonix Medical Ltd. This Conformite Européenne (CE) approved device is designed to deliver 500- to 505-nm light to a user’s retina through closed eyelids. The lightmask is a fabric mask with a light-emitting unit containing two organic…	Eye mask	Hypoxia may contribute to the development and progression of diabetic macular oedema (DMO) and diabetic retinopathy. The photoreceptors are the most metabolically active cells in the retina and the rod photoreceptors consume the maximal amount of oxygen for dark adaptation. Therefore, a lightmask emitting 500- to 505-nm light and worn at night during sleep may prevent rod-related dark adaptation …	Light emitting mask worn during sleep - lights functional after activation by the wearer for the duration of wear	Participants wore lightmask during sleep for 24 months	Study staff at NHS sites involved. Equipment provided by Polyphotonix Medical Ltd	Mask	Patient's home	Daily during sleep, max. 8 hours per night for 24 months	Lightmask emitting light to one eye only. In the case of both eyes being of equal strength, one was chosen by the participant	n/a			-	-	Low
2021-10-01	Diabetes	3034784	25	A duodenal sleeve bypass device added to intensive medical therapy for obesity with type 2 diabetes: a RCT	Ruban	Aruchuna Ruban, Michael A Glaysher, Alexander D Miras, Anthony P Goldstone, Christina G Prechtl, Nicholas Johnson, Jia Li, Madhawi Aldhwayan, Ghadah Aldubaikhi, Ben Glover, Joanne Lord, Olu Onyimadu, Emmanuela Falaschetti, Natalia Klimowska-Nassar, Hutan Ashrafian, James Byrne and Julian P Teare	Background: The EndoBarrier® (GI Dynamics Inc., Boston, MA, USA) is an endoluminal duodenal– jejunal bypass liner developed for the treatment of patients with obesity and type 2 diabetes mellitus. Meta-analyses of its effects on glycaemia and weight have called for larger randomised controlled trials with longer follow-up. Objectives: The primary objective was to compare intensive medical therapy…	2020	EME	Multi	Individual	2	"a multicentre, open-label, randomised controlled trial" 1:1 randomisation (pvii)	Not stated	Full	Multicentre, two-arm, individually randomised controlled trial	Obesity with T2DM	170 (p48)	170	mean 51.8 SD 8.18	Mean = 51.8 SD = 8.18	Female 78 (45.9%), Male 92 (54.1%)	Male = 92 (54.1%) Female = 78 (45.9%)	Asian: 20 (11.8%) Black: 16 (9.4%) Mixed: 2 (1.2%) White: 132 (77.6%)	-	-	-	-	Full details Table 9 p49	No liner, just diet help for diabetes control	GP	No	Compare efficacy of medical therapy with/out gastic bypass	(pxxvi) "Intensive medical therapy without the EndoBarrier: Participants in both arms of the trial had their type 2 diabetes mellitus managed in accordance with the guidelines of the American Diabetes Association. Patients received dietary and physical activity counselling in accordance with local standards with the intention of providing each patient with lifestyle/behavioural modification infor…	Implant	To evaluate cost-effectivenss of gastric bypasses in these patients	EndoBarrier GI liner device	Patients had EndoBarrier GI liner device implanted. Biopsies taken; at ~4 weeks those with EndoBarrier were tested for presence of Helicobacter pylori. Positive patients were offered eradication therapy. All EndoBarrier were prescribed a proton pump (p17) then EndoBarrier removed (p23)	Surgeon, anaesthetist	Implant under GA	Hospital	implant for 12 months					-	-	Low
2022-02-01	Diabetes	3036844	27	Intravitreal ranibizumab versus aflibercept versus bevacizumab for macular oedema due to central retinal vein occlusion: the LEAVO non-inferiority three-arm RCT	Hykin	Philip Hykin, A Toby Prevost, Sobha Sivaprasad, Joana C Vasconcelos, Caroline Murphy, Joanna Kelly, Jayashree Ramu, Abualbishr Alshreef, Laura Flight, Rebekah Pennington, Barry Hounsome, Ellen Lever, Andrew Metry, Edith Poku, Yit Yang, Simon P Harding, Andrew Lotery, Usha Chakravarthy and John Brazier	Background Licensed ranibizumab (0.5 mg/0.05 ml Lucentis®; Novartis International AG, Basel, Switzerland) and aflibercept (2 mg/0.05 ml Eylea®; Bayer AG, Leverkusen, Germany) and unlicensed bevacizumab (1.25 mg/0.05 ml Avastin®; F. Hoffmann-La Roche AG, Basel, Switzerland) are used to treat macula oedema due to central retinal vein occlusion, but their relative clinical effectiveness, cost-effect…	2021	HTA	Multi	Individual	3	Phase III, randomised, controlled, double-masked, 3 arm (1:1:1), non-inferiority clinical trial	Yes (Mentioned once in full text)	Full	Pragmatic, multicentre, three-arm, individually randomised controlled trial	Macular oedema (MO) due to central retinal vein occlusion (CRVO)	463 (p37)	463	mean(SD) 69.1 (13.0) Also reported by arm: R = 69.2 (13.0) A = 68.7 (13.2) B = 69.3 (12.8)	Mean = 69.1 SD = 13.0	Female 198 (42.8%)	Male = 265 (57.2%) Female = 198 (42.8%)	Collected (p11) but not reported	-	-	-	-	p37	Ranibizumab - usual care/3 arm active treatment	Unmasked injector - experienced in intravitreal injection procedures	No	Aflibercept (2.0 mg/0.05 ml) and bevacizumab (1.25 mg/0.05 ml)	(pxxiv) "eligible patients were allocated (1 : 1 : 1) to repeated intravitreal injections of ranibizumab, aflibercept or bevacizumab […] Participants in all trial arms had a mandated injection at baseline and at 4, 8 and 12 weeks.	Drug	"To evaluate the clinical effectiveness, cost-effectiveness and side-effect profile of three antivascular endothelial growth factor agents in the management of central retinal vein occlusion-related macula oedema over 100 weeks."	Delivered via injections to the eye. Masked vials used to maintain blinding.	Unmasked pharmacists prepared the vial after randomisation, and unmasked staff delivered them.	Unmasked injector - experienced in intravitreal injection procedures	Injection to eye	Clinic	Treatment at baseline, 4, 8 and 12 weeks and at 16 and 20 weeks pro re nata						-	Low
2022-02-01	Diabetes	3038390	31	Behavioural interventions to promote physical activity in a multiethnic population at high risk of diabetes: PROPELS three-arm RCT	Khunti	Kamlesh Khunti, Simon Griffin, Alan Brennan, Helen Dallosso, Melanie Davies, Helen Eborall, Charlotte Edwardson, Laura Gray, Wendy Hardeman, Laura Heathcote, Joseph Henson, Katie Morton, Daniel Pollard, Stephen Sharp, Stephen Sutton, Jacqui Troughton and Thomas Yates	Background Type 2 diabetes is a leading cause of mortality globally and accounts for significant health resource expenditure. Increased physical activity can reduce the risk of diabetes. However, the longer-term clinical effectiveness and cost-effectiveness of physical activity interventions in those at high risk of type 2 diabetes is unknown. Objectives To investigate whether or not Walking Away…	2021	HTA	Multi	Individual	3	Multicentre 3 arm RCT (1:1:1)	Yes	Full	Pragmatic, multicentre, three-arm, individually randomised controlled trial	People at risk of diabetes	1366 (p37)	1366	Control - 59.4 (8.8) (N=460) Walking away - 59.4 (9.4) (N=450) Walking away plus - 59.3 (9.1) (N=456)	59.3666	Male 693 (50.7%) Female 673 (49.3%)	Male = 693 (50.7%) Female = 673 (49.3%)	White European 982 (71.9%) South Asian 305 (22.3%) Other 79 (5.8%)	Social deprivation (IMD national quintile): 1 (least) = 261 (19.1%) 2 = 251 (18.4%) 3 = 269 (19.7%) 4 = 285 (20.9%) 5 (most) = 298 (21.8%) Employment type: Full time = 496 (36.3%) Part time = 252 (18.4%) Retired = 473 (34.6%) Unemployed or other = 145 (10.6%) Educational status: Degree, higher degree or equivalent = 604 (38.6%) Marital status: Married/civil partner = 991 (63.4%) Access to the int…		-	Access to the internet 84.7% (N = 1155)	Table 5 p38	Advice leaflet	GP	No	Walking Away, or Walking Away Plus	(pxxvii) "Control: Participants were provided with an information leaflet targeting knowledge and perceptions of diabetes risk and the importance of physical activity in reducing risk. Walking Away: A low-resource, 3-hour, group-based behavioural intervention aimed at targeting knowledge and perceptions of risk factors for type 2 diabetes, outcome expectations around the effectiveness of physical…	Educational/behavioural intervention	Walking Away is underpinned by a theoretical framework focusing on linking motivational and volitional determinants of health behaviour. It draws on mutually complementary health behaviour theories and behaviour change techniques, including Bandura’s social cognitive theory,81 Gollwitzer’s implementation intentions,82 Leventhal’s common sense model83 and Chaiken’s dual process theory,84 and is mo…	Pedometer	Walking Away a group based intervention delivered by two trained educators to groups of up 10 participants, with participants invited to bring a family member or a guest if they wished. Walking Away plus - as above plus mHealth follow-on support intervention in the form of tailored text messaging and telephone support.	GP, and "Educators" on the text/phone intervention	Face to Face, phone	Variety: "variety of settings chosen for proximity to the recruiting GP surgeries, including at the surgeries themselves, in nearby community centres and at hospital sites" (p19)	Single initial session, annual refresher session					1,2,3	-	Medium
2022-02-01	Diabetes	3035933	28	Long limb compared with standard limb Roux-en-Y gastric bypass for type 2 diabetes and obesity: the LONG LIMB RCT	Miras	Alexander Dimitri Miras, Anna Kamocka, Tricia Tan, Belén Pérez-Pevida, Harvinder Chahal, Krishna Moorthy, Sanjay Purkayastha, Ameet Patel, Anne Margot Umpleby, Gary Frost, Stephen Robert Bloom, Ahmed Rashid Ahmed and Francesco Rubino	Background Roux-en-Y gastric bypass is recognised as a standard of care in the treatment of diabetes mellitus and obesity. However, the optimal length of the Roux-en-Y gastric bypass limbs remains controversial, with substantial variation in practice. Specifically, a longer biliopancreatic limb length of 150 cm (‘long limb’) has been hypothesised to be better for the treatment of diabetes mellitu…	2021	EME	2 centres	Individual	2	Prospective, double-blind, randomised controlled trial 1:1	Not stated	Full	Pragmatic, two centre, two-arm, cluster randomised controlled trial	T2DM and obesity	53 (p7)	53	"The majority of the patients were middle-aged, white, European and female." p8	"The majority of the patients were middle-aged, white, European and female." p9		Majority female	Not reported	-	-	-	-	p8	50 cm (standard limb) Roux-en-Y gastric bypass	Surgeon	No	long biliopancreatic limb Roux-en-Y gastric bypass	(pxvii) "Patients were randomised at a ratio of 1 : 1 to a laparoscopic Roux-en-Y gastric bypass with biliopancreatic limbs that were either 150 cm (long limb) or 50 cm (standard limb) while keeping the alimentary limb constant at 100 cm.	Implant	Compare long limb and standard length roux-en-y gastric bypass	150 (long limb) Roux-en-Y gastric bypass	gastric bypass	surgery team	surgery	hospital	one-off surgery					-	-	Low
[truncated: 17 more columns]

## Sheet: Language variables
NIHR report metadata												Intervention											Talia recoded variable	Outcomes		Translation/interpretation/language accommodations/cultural tailoring
Search date	Search term	Manuscript ID	Title of the NIHR report	First author's surname	Language directly referred to in eligibliity criteria 1=yes, 0=no	Language directly referred to or implied in eligilbity criteria 1=yes, 0=no	Pharmacologica/surgical/device-based inteventions only, 1=yes,0=no	Sex/gender - consistent	% White	Other socidemographic variables	First or second language/literacy	Brief name: Name or a phrase that describes the intervention	Verbatim description of the intervention	Simplified description of the intervention	Why: Rationale, theory, or goal of the elements essential to the intervention	How: Modes of delivery	Tailoring: planned (methods)	Modifications: during trial (results)	How well: planned assessment of adherence and fidelity (methods)	How well: actual assessment of adherence and fidelity (results)	Language skills required to receive the intervention. 0 = None 1= Listening 2 = Reading 3= Speaking 4 = Writing	Technologies involved in receiving the intervention 1 = Phone 2 = Web/App	Language/communication demands of the intervention for patients	Primary outcome (type, e.g. PROM, clinical measure)	Description of secondary outcomes in terms of language demands	Access to translation and/or interpretation services or any additional language-related accommodations or cultural tailoring	Alternate consent pathways or language-related accommodations during the informed consent process (informed written consent unless otherwise stated)	People/tools supporting language accommodations (e.g., professional interpreter, bilingual health professional).	Recruitment including language-related participant screening and baseline assessments before randomisation (consent procedures not detailed)		Eligibility criteria explicitly mentions language (overall and/or language skills) in reporting	Eligibility criteria refers to patients needing to conduct a task that involves language use but without directly referring to language	Eligibility criteria where language may have been a factor in making eligibility decisions	Direct reference to language and human judgments or standardised asessements in elibiligy decisions	Analysis - language skills referred to or implied	Analysis - language demand categorisation	Screening/baseline tests where language is a medium for participant screening	Other patient elligibility criteria	Additional information about language
2021-09-01	Depression	3001954	A pragmatic randomised controlled trial to compare antidepressants with a community-based psychosocial intervention for the treatment of women with postnatal depression: the RESPOND trial	Sharp	1	1	0	Female = 254 (100%)	77.8	Marital status Married 105 (44.3%) Not married 132 (55.7%) Living with partner Yes 184 (72.7%) No 69 (27.3) Number of children 1 - 96 (37.9%) 2/3 - 138 (54.5%) 4+ - 20 (7.9%) Paid employment/maternity leave Yes 133 (53.2%) No 177 (46.8%) Job classification Higher managerial 41 (24%) Lower managerial 28 (16.4%) Intermediate 38 (22.2%) Self-employed 5 (2.9%) Lower supervisory 2 (1.2%) Semi-routine …	-	Health visitor (HV) non-directive counselling (listening visits)	(pix) "Women were randomised to receive either an antidepressant, usually a selective serotonin reuptake inhibitor (SSRI) prescribed by their GP or non-directive counselling (listening visits) from a specially trained research HV. The trial design compared antidepressants with general supportive care for the first 4 weeks after which time women allocated to listening visits commenced their sessio…	Counselling	A psychotherapeutic intervention that uses a form of non-directive counselling, often referred to as ‘active listening’ when delivered by HVs to women with PND, and originates from client-centred psychotherapy. Person centered approach, focusses on feelings of the client	Face to face	Not mentioned	Not mentioned	Only adherence. Sessions not recorded due to concerns around consent and impact on what the participants would say	A total of 125 women were randomised to listening visits, which commenced approximately 4 weeks after randomisation, and 117 women had at least one visit. In addition, 68 women in the antidepressant arm requested listening visits after the 4 week follow-up. 56.8% had the full 8 visits, 2nd most had 4 visits (11.2%), 21% had fewer than 4	1,3	-	High	Edinburgh Postnatal Depression Scale (EPDS) at 4 and 18 weeks after randomisation. 13- item, Self report questionnaire.	Self-report questionnaires, GP notes review. Exclusion criteria around being able to complete the forms in English.	Authors claim, in general terms that "discussion about treatment preferences needs to be based on clear, up to date and comprehensible information, with written documents available in languages relevant to the local population" (p. 3). However, this was not offered in the RCT, which explicitly excluded people who required assistance due to language. No accommodations made, so encouraged practices…	Not mentioned	Not mentioned	Eligible participants sent an invitation & study information with prepaid envelope, including self-assessment questionnaire. Sent a reminder letter if nonresponsive. If they met initial criteria, home visit to further assess their eligibility (p. 8)	High	1) + "were proficient in English at a level to complete all research assessments" (two women whose first language was not English had some language assistance in completing the assessments and/or listening visit intervention)" (p. 9) "there were instances where women were not excluded who should have been (for example the two women whose English language skills should probably have made them inel…			1) - GPs, health visitors, or researchers cited "poor English as reason for exclusion (n = 8)" (p . 24)	·General English proficiency required to complete research assessments (skills & research instruments not specified); positive framing ·Value judgment about overall English proficiency ("poor English"); negative framing	No specificity re. language skills required. General framing	1) obtained ≥ 13 points on baseline EPDS (Edinburgh Postnatal Depression Scale; self-report) 2) received an International Classification of Diseases (ICD) primary diagnosis of depression on the Clinical Interview Schedule revised (CIS-R)	(p8) Inclusion Recently-delivered women aged 18 years or over; who had a live birth; and were living with their baby. Exclusion Women who had a stillbirth or neonatal death; whose baby was more than 26 weeks old, whose baby had been fostered or adopted; those with psychosis; alcohol or drug abuse; or those already receiving treatment for depression.	-
2021-09-01	Depression	3002239	A pragmatic randomised controlled trial to evaluate the cost-effectiveness of a physical activity intervention as a treatment for depression: the treating depression with physical activity (TREAD) trial.	Chalder	1	1	0	Male = 122 (33.8%) Female = 239 (66.2%)	93.1	Married/cohabiting 167 (46.3%) Currently employed, studying or training 254 (70.4%) Homeowner 171 (47.4%) Educated to A level or beyond 191 (52.9%)	-	Physical Activity as a Treatment for Depression (TREAD) - Physical activity intervention	(p11) "Usual care Individuals allocated to the usual care arm of the trial were advised to follow the current advice of their GP regarding their depression and its treatment. This might have included antidepressant medication, counselling or referral to secondary mental health services. Intervention In addition to usual care from their GP, those allocated to the intervention arm were encouraged t…	Physical activity	The physical activity intervention is primarily based on principles of SelfDetermination Theory and the communications strategy is derived from motivational interviewing. These are very useful for assisting the Physical Activity Facilitator. However, the patient may benefit from a model that is much simpler and relatively jargon free. Such a model that has been used previously in therapy setting …	Face to face, and telephone contact	It is critical that a consistent and common content is offered and delivered by Physical Activity Facilitators in a style that fits with the principles of SelfDetermination Theory and Motivational Interviewing. If there is consistency, then at least we will know what has been tested by the research part of TREAD. For this reason PAFs will be asked to record at least some of their sessions so that…	Not mentioned	Some sessions recorded to check the main principles are adhered to.	‘Adequate dose’ of intervention received: By 4-month follow-up point 56.0%, Between 4- and 8-month follow-up point 13.7%, Between 8- and 12-month follow-up point 1.1% Did not receive ‘adequate dose’ 29.1%	1,3 (f2f/phone support)	-	Medium	Beck Depression Inventory (BDI) at the 4-month follow-up point. 21-item scale, Self-report questionnaire	Self-report questionnaires. Exclusion criteria around being able to complete the forms in English.	Not mentioned	Not mentioned	Not mentioned	Potential participants identified during routine primary care consultations. Needed to signal interest by replying to research team using pre-paid envelope. Researcher then phoned the patient to introduce the study, make initial eligibility checks and arrange appointment for baseline assessment at patient’s home, their GP surgery, or the research office using a battery of questionnaire-based self…	Medium	1) - "unable to complete self-administered questionnaires in English" (p. 10) or "inability to complete self-administered questionnaires in English," (p. 141)				·Completing questionnaires implies reading & writing; English language not mentioned; negative framing ·Speaking/listening skills required to interview not mentioned	Not comprehensive in language skills implied. Implies written medium only, underrepresents demands in spoken medium (interview)	Depression assessed using the revised Clinical Interview Schedule (CIS-R) Scored ≥ 14 on the Beck Depression Inventory (BDI)	(p. 9) Inclusion criteria Patients were considered for inclusion if they: - were aged 18–69 years at the time of assessment - had a diagnosis of depression (F32, F33) according to the International Statistical Classification of Diseases and Related Health Problems, 10th Edition (ICD-10)41 using the revised Clinical Interview Schedule (CIS-R)42 - scored ≥ 14 on the Beck Depression Inventory (BDI)4…	-
2021-09-01	Depression	3002547	Folate Augmentation of Treatment – Evaluation for Depression (FolATED): randomised trial and economic evaluation	Bedson	0	1	1	Male = 160 (36%) Female = 280 (64%)	97	Marital status: Single 109 (25%) Had a partner 91 (21%) Have a partner 240 (54%) Employment status: Full time employed 121 (28%) Part time employed 124 (28%) Inactive 195 (44%)	-	Folic acid (+ usual anti-depressant medication)	(pxxiv) "All participants followed pragmatic management plans initiated by a trial psychiatrist and maintained by their general practitioners. Once a day for 12 weeks participants in the experimental group added 5 mg of folic acid to their antidepressants, and those in the control group added an indistinguishable placebo; neither group knew whether their adjunct was folate or placebo."	Drug	"to assess the clinical effectiveness and cost-effectiveness of adding folic acid to the antidepressant treatment of moderate to severe depression" (p4)	Oral (drug)	None planned	Not reported	We assessed adherence to the trial medication at 12 weeks in four ways: scores on the Morisky Questionnaire; counting returned trial medication; serum folate levels; and homocysteine levels.	Reports adherence in table 17	0		Low	BDI-II score at 25 weeks (p9)	Self-report questionnaire	Not mentioned	Not mentioned	Not mentioned	Received referrals then asessied for eligibility against criteria. Blood tests first then interviews before randomisation (p. 21)	Low		1) + "able to give informed consent" 2) + able to complete the research assessments (p. 5) "able to consent and complete assessments" (p. xxiv)			·General English proficiency required to complete research assessments (skills & research instruments not specified); positive framing ·Giving informed consent implies mostly reading, though no skills specified	Not comprehensive in language skills implied. Implies written medium only, underrepresents demands in spoken medium (interview)	"depressive symptoms confirmed by a trial psychiatrist during the screening interview" (p 5) "at least 19 on the Beck Depression Inventory version 2 (BDI-II) at screening, and at least 17 at baseline" (p 5)	(p5) Potential participants were eligible to take part in the trial if they met all these criteria: 1. presenting with moderate to severe depressive symptoms confirmed by a trial psychiatrist during the screening interview and reporting a score of at least 19 on the Beck Depression Inventory version 2 (BDI-II) at screening, and at least 17 at baseline84 2. being treated with ADM, or about to comm…	-
2021-09-01	Depression	3002530	Clinical effectiveness and cost-effectiveness of cognitive behavioural therapy as an adjunct to pharmacotherapy for treatment-resistant depression in primary care: the CoBalT randomised controlled trial	Wiles	0	1	0	Male = 130 (26.3%) Female = 339 (72.3%)	97.9	Marital status: Married/living as married 248 (52.9%) Single 89 (19%) Separated/divorced/widowed 132 (28.1%) Employment status: Paid employment (full or part-time) 206 (43.9%) Not in employment 133 (28.4%) Unemployed owing to ill health 130 (27.7%) Highest educational qualification: A-level, Higher Grade or above 217 (46.9%) GCSE, Standard Grade or other 130 (28.1%) No formal qualifications 116 (…	-	Cognitive behavioural therapy (CBT) (+ usual care)	(pxxix) "Those allocated to the intervention group received a course of individual face-to-face CBT comprising 12 sessions, with (up to) a further six sessions if deemed clinically appropriate by the therapist. There were no restrictions on the treatment options for those randomised to continue with usual care from their GP."	CBT	Therapists used the seminal CBT depression treatment manuals with elaborations on the manual designed to address treatment resistance. The Moore and Garland manual emphasises approaches that overcome cognitive and behavioural avoidance, and formed the basis for the treatment manual used in an earlier MRC trial that examined the effectiveness of CBT for patients with residual depression.	Face to face, and telephone contact	The therapists were flexible in responding to problems raised by the patient	Not reported	Therapy sessions were recorded, with the patient’s consent, using a digital voice recorder. Individual permission was sought to use these recordings for teaching and/or research purposes. A random sample of recordings was selected, and fidelity to the CBT model evaluated by three independent raters from the Oxford Cognitive Therapy Centre using a recognised CBT rating scale	Based on a sample of nine recordings (one for each of the nine main therapists working on the trial), inter-rater reliability for the three raters evaluating fidelity to the CBT model was high (ICC 0.81), indicating very good agreement between the raters.	1,3	-	High	Beck Depression Inventory (BDI-II) score at 6 months post randomisation. 21 item self report questionnaire	Self -report measures. Medication from medical notes. Exclusion: 'patients who were not able to complete the study questionnaires'	Not mentioned	Not mentioned	Not mentioned	Participants sent an invitation & study information with prepaid envelope, including self-assessment questionnaire. Sent reminder letter if nonresponsive. On the reply slip, those not wanting to participate asked to indicate age, gender and reason for non-participation and invited to discuss in a telephone interview. Patients completed questionnaires on depression severity, medication adherence, …	High		1) - "patients who were not able to complete the study questionnaires" (p 6)	1) "GPs excluded any patients whom they considered it would be inappropriate to invite" (p. 6)		·Completing questionnaires implies reading & writing; English language not mentioned; negative framing ·Speaking/listening skills required to interview not mentioned	Not comprehensive in language skills implied. Implies written medium only, underrepresents demands in spoken medium (interview)	Patients screened for depression severity using the revised Clinical Interview Schedule (CIS-R)	(p5) Inclusion criteria Eligible patients were those aged 18–75 years, who were currently taking antidepressant medication, and had done so for at least 6 weeks at an adequate dose [based on the British National Formulary (BNF: www.bnf.org.uk/bnf) and advice from psychopharmacology experts)] (see Appendix 1). In addition, it was necessary for eligible patients to have adhered to their antidepress…	-
2021-09-01	Depression	3003113	Randomised controlled trial of Antiglucocorticoid augmentation (metyrapone) of antiDepressants in Depression (ADD Study)	Ferrier	0	0	1	Male = 66 (40%) Female = 99 (60%)	92.5	-	-	Metyrapone	(pxxii) "A total of 165 patients with moderate to severe treatment-refractory depression (TRD), aged 18–65 years, were randomised to metyrapone 500 mg twice daily or placebo for 3 weeks, in addition to ongoing treatment with serotonergic antidepressants. Treatment occurred between weeks 0 (randomisation) and week +3 relative to randomisation. Patients were assessed on the above outcomes at –2, 0,…	Drug	"to determine whether or not metyrapone (500 mg twice a day) for 21 days is efficacious in augmenting ongoing treatment with conventional serotonergic antidepressants in TRD." (pxxi)	Oral					0	-	Low	Montgomery–Åsberg Depression Rating Scale (MADRS) scored at baseline and 2 weeks post treatment (week +5 from randomisation)" (p4). 10 item, clinical interview	Self-report questionnaire; neuropsychological assessment; clinical measures	Not mentioned	Not mentioned	Not mentioned	Patients identified through primary and secondary care Screening visit - Assessment of baseline characteristics – blood tests, NewMood questionnaire, Assessment of depression severity (HDRS17) (p. 7)	Low					NONE despite language demands - written and aural/oral for screening	No language-related screeing criteria articulated or implied. Language demands unacknowledged	"major depressive episode, assessed using the Structured Clinical Interview for DSM (SCID) research version" Hamilton Depression Rating Scale 17 score of ≥ 18 for depression severity (p. 18) Assessments performed during enrollment (p. 8): Assessment of baseline characteristics – New Mood questionnaire, which comprised numerous questionnaires (Big Five Inventory personality questionnaire, negative…	(p18) Eligibility criteria l Diagnostic and Statistical Manual of Mental Disorders-Fourth Edition (DSM-IV)108-defined major depressive episode, assessed using the Structured Clinical Interview for DSM (SCID) research version.109 l HDRS17110 score of ≥ 18 at weeks –2 and 0 (see below). l Massachusetts General Hospital Treatment Resistant Depression (MGH-TRD) staging score of 2–10 as a measure of t…	-
2021-09-01	Depression	3002759	The effectiveness and cost-effectiveness of mindfulness-based cognitive therapy compared with maintenance antidepressant treatment in the prevention of depressive relapse/recurrence: results of a randomised controlled trial (the PREVENT study)	Kuyken	0	0	0	Male = 99 (23.3%) Female = 325 (76.7%)	99.1	Marital status: Single 80 (18.9%) Married, cohabiting or civil partnership 265 (16.5%) Separated, divorced or widowed 77 (18.2%) Missing 2 (0.5%) Level of education: No educational qualifications 20 (4.7%) Some school qualifications 81 (19.1%) High school and/or vocational qualification 176 (41.5%) University degree/professional qualification 138 (32.5%) Missing 9 (2.1%) Social class (ONS grading…	-	Mindfulness-based cognitive therapy with support to taper (MBCT-TS)	(pxxiii) "The PREVENT study was a two-arm, multicentre, single-blind superiority trial randomly allocating patients in a 1 : 1 ratio to receive either MBCT-TS or Maintenance antidepressant medication (m-ADM). The m-ADM was constant over the 2 years of the study and the psychosocial intervention was a front-loaded, 8-week relapse/recurrence prevention programme. Patients in the MBCT-TS arm receive…	Cognitive therapy	"to assess the acceptability of MBCT-TS from the perspectives of patients and included a quantitative analysis of potential mediators" (pxxi)"	Face to face					1,3	-	Medium	Semi- structured clinical interview - Longitudinal Interval Follow-up Evaluation (LIFE), a form of the Structured Clinical Interview for DSM Disorders (SCID) - "The occurrence of any depressive relapse/recurrence, and time from randomisation to relapse/recurrence" )(p14)	Self-report questionnaire	Not mentioned	"Our recruitment process gave patients several points at which they could learn about the project, either from reading the patient summary pamphlet and information sheet or through discussion with their GP, research staff or others. Consent was finally given through an interview with a researcher following an opportunity for questions" (p. 20). But not clear that this was to accommodate participa…	Not mentioned	GPs identified eligible patients (self-referral also possible) Patients received study information and reply form Telephone "eligibility screening interview" Face-to-face baseline interview (p. 10)	Medium					NONE despite language demands - written and aural/oral for screening	No language-related screeing criteria articulated or implied. Language demands unacknowledged	completed short eligibility screening interview over the phone then face-to-face baseline assessment (SCID with psychiatric comorbidity, GRID-HAMD, BDI-II, MSCL, EQ-5D, WHOQOL) (p 10)	(p9) Inclusion criteria Participants were considered for inclusion if they: l had a diagnosis of recurrent major depressive disorder in full or partial remission according to the Diagnostic and Statistical Manual of Mental Disorders-Fourth Edition (DSM-IV)47 l had had three or more previous major depressive episodes in which depression was the primary disorder and it was not secondary to substanc…	-
2021-09-01	Depression	3002695	A randomised controlled trial of computerised cognitive behaviour therapy for the treatment of depression in primary care: the Randomised Evaluation of the Effectiveness and Acceptability of Computerised Therapy (REEACT) trial	Littlewood	1	1	0	Male = 229 (33.1%) Female = 462 (66.9%)	97.5	Marital status: Married 254 (36.8%) Living with a partner 115 (16.6%) Divorced/separated 103 (14.9%) Widowed 10 (1.4%) Single/never married 203 (29.4%) Other 6 (0.9%) Educational qualification: GCSE/O level 142 (20.5%) GCE A/AS level or Scottish Higher 83 (12%) NVQ/SVQ levels 1–3 75 (10.9%) GNVQ (Advanced) 13 (1.9%) B Tec Certificate 13 (1.9%) B Tec Diploma 22 (3.2%) National Certificate or Diplo…	-	Comparing paid vs free Computerised CBT (cCBT), both vs treatment as usual (TAU)	(pxxiv) "Participants were randomised to receive: (1) a free-to-use cCBT program (MoodGYM) plus usual GP care; (2) a commercial pay-to-use cCBT program (Beating the Blues) plus usual GP care; or (3) usual GP care alone. Given the pragmatic design of the trial, no restrictions were imposed on the range of treatments that could be offered by a GP as part of usual care. Both intervention programs we…	Computerised CBT	"l to establish the clinical effectiveness and cost-effectiveness of the addition of cCBT to usual GP care compared with usual GP care alone over a 2-year trial follow-up period l to establish the acceptability (to patients and health professionals) of cCBT l to establish the differential clinical effectiveness and cost-effectiveness of a free-to-use computerised package, in comparison with a com…	Web therapy	Location varied according to patient preference	Not reported	Participant self-report	All participants reported some difficulties with engaging with the programs, but, consistent with their reported attitudes, there was a trend for ‘positive’ participants to report greater adherence, and three of the four participants who reported completing the programs were in this group. ‘Negative’ participants reported lower levels of engagement than the rest of the sample, suggesting that par…	1,2,3 (phone support),4	1,2	High	Patient Health Questionnaire-9 (PHQ-9), 9 item self report questionnaire at 4 months (p12), "A variety of disease-specific and generic outcome measures were administered to ascertain clinical effectiveness. Cost-effectiveness was determined by obtaining measures of Health-related quality of life (HRQoL) and resource utilisation using self-report questionnaires, along with objective data collectio…	Self-report questionnaire	Not mentioned	Not mentioned	Not mentioned	Recruitment routes: 1. GP or other health professional-initiated recruitment - Health professional forwarded research team permission for release of patient personal details 2. Record screening - Interested patients sent permission form to research team Then pre-screen for eligibility using the Patient Health Questionniare 9 (PHQ-9) depression instrument. Face-to-face visit with the patient, read…	High	1) - "They were not able to read and write in English" (p 6)				·Completing questionnaires implies reading & writing; English language not mentioned; negative framing ·Speaking/listening skills required to interview not mentioned	Alignment between langauge skills articulated (reading/writing) and language demands for participant screening (questionnaire)	≥ 10 on the Patient Health Questionnaire 9 (PHQ-9) depression severity instrument (p. 5)	(p5) Inclusion criteria Potential participants were eligible for inclusion in the trial if they met the following criteria: l They met the inclusion threshold of a score of ≥ 10 on the PHQ-9 depression severity instrument.13 This cut-off point is known to detect clinical depression (major depression) in a UK primary care population with sensitivity of 91.7% and specificity of 78.3%.14 l They were…	-
2021-09-01	Depression	3009251	The second Randomised Evaluation of the Effectiveness, cost-effectiveness and Acceptability of Computerised Therapy (REEACT-2) trial: does the provision of telephone support enhance the effectiveness of computer-delivered cognitive behaviour therapy? A randomised controlled trial	Brabyn	1	1	0	Male = 131 (35.5) Female = 238 (64.5%)	96	Highest Qualifications (all) Not answered 6 GCSE/O-Level 59 (16.3%) GCE A/AS Level or Scottish Higher 51 (14%) NVW/SVQ levels 1-3 46 (12.7%) GNVQ (Advanced) 7 (1.9%) BTEC Certificate 3 (0.8%) BTEC Diploma 10 (2.8%) National Certificate or Diploma (ONC/OND) 30 (8.3%) Qualified Teacher Status 7 (1.9%) Higher Education Diploma 15 (4.1%) Degree (first/ordinary) 61 (16.8%) Post-graduate certificate 11…	-	MoodGym app therapy	(pxxii) "Participants were randomised to receive either minimally supported cCBT (MoodGYM alone) or telephone-facilitated cCBT. Each participant randomised to the telephone-facilitated cCBT arm was allocated a telephone support worker, who provided weekly telephone calls to (1) facilitate the use of a cCBT package (MoodGYM) and (2) engage in between-session exercises with problem formulation and …	Computerised CBT	Effectiveness of telephone support with app-led cCBT therapy	Web therapy	"Tailoring: Telephone support workers worked to a manual but their conversations were not scripted. The telephone support programme could be tailored to some extent because there was some variation in the severity of participants’ depression, their availability and their willingness or ability to complete a module each week." (p10)				1 (phone support),2,3, (phone support),4	1,2	High	PHQ-9 at 4 months (p11)	Self-report questionnaires (p11)	Not mentioned	Not mentioned	Not mentioned	GP or representative complete and fax a referral form and patient permission-to-contact form. Alternative recruitment route - record screening and patients invited to send research team permission form. Instructions given in patient information sheet to "return a completed permission-to-contact form to the research team." Interested participants then asked preference for series of baseline assess…	High	1) - "not able to read and write in English." (p 6)				·Two language skills (reading, writing) directly alluded to. However, these instruments administered orally. No reference to speaking/listening	Not comprehensive in language skills implied. Implies written medium only, underrepresents demands in spoken medium (interview)	≥ 10 overall (depression severity) and < 3 for item 9 (measuring suicidal thoughts) on the Patient Health Questionnaire 9 (PHQ-9) (p. 6)	(p6) Inclusion criteria Participants who met the following criteria were eligible to enter the study: l aged ≥ 18 years l not currently in receipt of cCBT or specialist psychological therapy l score of ≥ 10 overall (indicating moderate, moderately severe or severe depression) and < 3 for item 9 (measuring suicidal thoughts)14 on the PHQ-9 depression severity measure. Both incident and prevalent c…	-
2021-09-01	Depression	3003395	Clinical effectiveness and cost-effectiveness of collaborative care for depression in UK primary care (CADET): a cluster randomised controlled trial	D Richards 2016	0	0	0	Male = 163 (28.1%) Female = 418 (71.9%)	85	Education (all): None 128 (22%), GCES/O-Level 146 (25.1%), Post GCES/O-Level 163 (28.1%), Degree or higher 102 (17.6%), Other or don't know 42 (7.2%) Employment (all): Employed/self-employed 252 (43.5%), Not working 327 (56.5%) Marital status (all): Married/co-habiting 241 (41.5%)	-	Collaborative care	(pxxiv) "Collaborative care: Developed in our previous studies, collaborative care was delivered by a team of care managers, supervised by mental health specialists. Supervision of care managers for their trial work was provided by psychiatrists and psychological therapists from the trial team. During sessions, care managers: l assessed participants’ views of depression and their attitudes to and…	Collaborative care	Comparing collaborative care vs. TAU	Initially face to face, then telephone					1,3	1	Medium	"PHQ-9 at 4 months" (pxxv)	Self-report questionnaires "PHQ-9 at 12 months, quality of life [Short Form questionnaire-36 items (SF-36)], worry and anxiety [General Anxiety Disorder-7 (GAD-7)] at 4 and 12 months, health state values (health-related quality-of-life) [European Quality of Life-5 Dimensions three-level version (EQ-5D-3L)] at 4 and 12 months and participant satisfaction (Client Satisfaction Questionnaire-8) at 4 …	Not mentioned	Not mentioned	Not mentioned	Potential participants identified by clinical studies officers or practice staff using computerised records Lists screened by GPs Staff then Potentially eligible sent an information sheet and reply slip in the post. Follow-up telephone call after 1 week. Interviews took place either in their home or at their GP practice depression diagnosis determined by research personnel interviewing potential …	Medium					NONE despite language demands - oral/aural for screening		depression diagnosis determined by research personnel interviewing potential participants using the Clinical Interview Schedule– Revised (CIS-R), a computerised interview schedule (p.6).	(p6) Inclusion criteria Our eligibility criteria were as follows: l Adults aged ≥ 18 years meeting International Classification of Diseases, Tenth Edition (ICD-10) criteria for a depressive episode.32 Diagnosis was determined by research personnel interviewing potential participants using the Clinical Interview Schedule – Revised (CIS-R),33 a computerised interview schedule that establishes the n…	-
2021-09-01	Depression	3010296	Randomised controlled trial of ketamine augmentation of electroconvulsive therapy to improve neuropsychological and clinical outcomes in depression (Ketamine-ECT study)	Anderson	1	1	1	Male = 35 (37.9%) Female = 44 (62.9%)	94.3	Married or current partner: 32 (45.7)	-	Electroconvulsive therapy	(pxx) "Patients were randomised in a 1 : 1 ratio to ketamine or saline using permuted block randomisation, stratified by NHS trust, by the Christie Hospital Clinical Trials Unit in Manchester. The anaesthetist administering the anaesthetic for ECT was aware of the drug being given but the patient and other members of the clinical and research teams were blind to treatment allocation. Electroconvu…	Electroconvulsive therapy (not language based)	Effectiveness of ketamine with ECT	Intravenous					0	-	Low	Hopkins Verbal Learning Task – Revised (HVLT-R) assessing "delayed verbal recall" after four ECT treatments (mid-ECT), analysed using a Gaussian repeated measures model" (pviii). Clinician delivered (lists words to recall), 12 items to remember (nouns)	"autobiographical, working and visual memory and verbal fluency, symptoms and quality of life; assessments occurred at mid-ECT, end of treatment and 1 and 4 months after the last ECT" (pviii)	Not mentioned	Not mentioned	Not mentioned	Recruitment from secondary care settings, both inpatient and outpatient. Patients identified through contact with inpatient wards and referrals to Electroconvulsive therapy (ECT) suites. Potential eligibility assessed through discussion with clinical teams and case note information obtained by authorised staff patients had study explained by researcher. Screening visit occurred following consent.…	Low	1) Verbal intelligence quotient (IQ) equivalent to ≥ 85 and sufficiently fluent in English to validly complete neuropsychological testing (p. 8)	1) + "Capacity to give informed consent" (p. 8) 2) - "unable to give informed consent" (p. 8)		1) Mini International Neuropsychiatric Interview (MINI)- good concordance with more comprehensive diagnostic interviews for mood disorders. 2) Mini Mental State Examination (MMSE) screening tool for dementia with scores of < 24 considered abnormal 3) Wechsler Test of Adult Reading - test to assess premorbid intellectual functioning relatively insensitive to cognitive deterioration. Uses vocabular…	Ability to pronounce irregular English spellings and, thereby, to derive "verbal intelligence IQ" scores likely to exclulde or unfairly deflate the scores of people whose first language is not English. English proficiency major confound.		diagnosis of a major depressive episode, moderate or severe as part of a unipolar or bipolar mood disorder by the Mini International Neuropsychiatric Interview (MINI) (p. 7)	(p7) Inclusion criteria l Consent given for ECT as part of standard clinical care. l Male or female aged ≥ 18 years. l Current Diagnostic and Statistical Manual of Mental Disorders-Fourth Edition (DSM-IV)116 diagnosis of a major depressive episode, moderate or severe as part of a unipolar or bipolar mood disorder, diagnosed by the Mini International Neuropsychiatric Interview (MINI) l American So…	-
2021-09-01	Depression	3011645	CollAborative care for Screen-Positive EldeRs with major depression (CASPER plus): a multicentred randomised controlled trial of clinical effectiveness and cost-effectiveness	Bosanquet	0	0	0	Male = 183 (37.81%) Female = 301 (62.19%)	98.5	Educated after 16: 209 (43.1%) Degree or equivalent professional qualification: 125 (25.8%)	-	Collaborative care	(pxxiv) "Participants in the intervention group were allocated to receive a manualised low-intensity programme of collaborative care using behavioural activation, designed specifically for those aged ≥ 65 years with depression. Collaborative care was delivered by a case manager [a primary care mental health worker/Improving Access to Psychological Therapies worker]. Participants received on avera…	Collaborative care w/case manager	(p208) The research objectives of the CASPER PLUS sub-study are: 1. To establish the clinical effectiveness of a collaborative care (‘major depressive episode’) depression within a definitive RCT. 2. To examine the cost effectiveness of a collaborative care intervention for older people with screen-positive above-threshold (‘major depressive episode’) depression within a definitive RCT.	Face to face counselling					1,3	-	Medium	"PHQ-9 at 4 months’ follow-up" (p10)	Self-report questionnaires, medication and mortality	(1) "a larger font and increased space for writing was introduced. In addition, when individuals displayed mild cognitive impairment, simpler language was used and the number of steps in each session, along with the homework, was reduced. Questions were also added to help the case manager assess the participant’s understanding of the treatment principles." (p. 9) (2) open to interpretation - "sub…	Not mentioned	Not mentioned	Recruitment of all participants through primary care. Patients identified by a computer search Invited to participate in the study by their GP practice through invitation pack, which also included a decline form and pre-paid envelope Completed background questionnaire at invitation to take part in study, returned by post Then, baseline data collected through numerous self-report questionnaires Fi…	Medium					NONE despite language demands - written for screening		Participants completed Whooley questions at two timepoints (invitation, baseline). Baseline assessments included a battery of self-report questionnaires: self-report medication, PHQ-9 for depression severity, Short Form questionnaire (SF-12) to measure health-related quality of life, Short Form questionnaire-6 Dimensions (SF-6D); the EuroQol-5 Dimensions, 3 levels (EQ-5D-3L), Generalised Anxiety …	(p5) Inclusion criteria People for whom both of the following criteria applied: l aged ≥ 65 years l identified by GP practice as being able to take part in collaborative care. Exclusion criteria Potential participants were excluded if identified by primary care clinicians as meeting one of the following criteria: l known alcohol dependency (as recorded on GP records) l known to be experiencing ps…	-
2022-02-01	Depression	3010546	Debt Counselling for Depression in Primary Care: an adaptive randomised controlled pilot trial (DeCoDer study)	Gabbay	0	1	0	Male = 26 (42.6%) Female = 35 (57.4%)	96.8	Marital status: Married 14 (23%) Cohabiting 4 (6%) In a relationship 6 (10%) Single 31 (51%) Other 6 (10%) Occupation: Paid work 9 (14.8%) In training/education 2 (3.3%) Not working because of long-term illness or disability 29 (47.5%) Looking after the home 3 (4.9%) Unemployed and actively seeking employment 8 (13.1%) Retired 4 (6.6%) Other 6 (9.8%)	-	Collaborative care. "a shared biopsychosocial assessment from the GP and Citizens Advice Bureau (CAB) advisor, debt advice leaflets and debt counselling from a CAB specialist debt advisor" (pxxi) Details on the biopsychosocial assessment is limited.	(pxxi) "The participants allocated to the intervention received a shared biopsychosocial assessment from the general practitioner (GP) and Citizens Advice Bureau (CAB) advisor, debt advice leaflets and debt counselling from a CAB specialist debt advisor based in the practice. The control participants received TAU and debt advice leaflets only at a GP appointment. A nested mixed-methods process an…	Collaborative care-based shared biopsychosocial assessment	Our intervention was informed by the principles of collaborative care.42,43 The principles of collaborative care include (1) adopting a multiprofessional approach (e.g. a GP plus at least one other professional), (2) a structured management plan, (3) scheduled patient follow-up and (4) enhanced interprofessional communication. A collaborative approach to patient care has been shown to improve qua…	Face to face counselling					1,2,3	-	High	BDI-II	"Psychological well-being, health and social care utilisation, service satisfaction, substance misuse, record of priority/non-priority debts, life events and difficulties, and explanatory measures" (pviii)	Not mentioned	Not mentioned	Not mentioned	Patients recruited through 2 approaches: 1. GP database searches and letter mail-out to identify adult patients. GPs screened lists Practices sent introductory pack 2. Publicity posters displayed in the waiting rooms of general practices and flyers with attached expression of interest forms were placed in waiting room or handed out by researchers or practice staff. Interested patients hand in exp…	High		1) - "were unable or unwilling to give written informed consent to participate in study" (p. 11)			·Giving informed consent implies mostly reading, though no skills specified		≥ 14 on the Beck Depression Inventory II (BDI-II)	(p11) Inclusion and exclusion criteria Patients were eligible to take part if they: l were aged ≥ 18 years l scored ≥ 14 on the Beck Depression Inventory II (BDI-II) l had worries about personal debt. Patients were excluded from taking part if they: l were actively suicidal or psychotic and/or severely depressed and unresponsive to treatment l were experiencing severe problems with addiction to a…	"Language complexity: Several participants noted the complexity of the language used in some of the questionnaires, which was a contributory factor to some overly long interviews" (p70)
2021-09-01	Depression	3009961	CollAborative care and active surveillance for Screen-Positive EldeRs with subthreshold depression (CASPER): a multicentred randomised controlled trial of clinical effectiveness and cost-effectiveness	Lewis	0	0	0	Male = 298 (42.3%) Female = 407 (57.7%)	99.3	Educated after 16: 319 (45.2%) Degree or equivalent professional qualification: 261 (37%)	-	Collaborative care - telephone support, symptom monitoring and active surveillance, facilitated by a computerised case management system	(pxxvi) "Participants in the intervention group were allocated to receive a manualised low-intensity programme of collaborative care using behavioural activation, designed specifically for those aged ≥ 65 years with subthreshold depression. Collaborative care was delivered by a case manager [a primary care mental health worker/Improving Access to Psychological Therapies (IAPT) worker] for an aver…	Collaborative care w/case manager	(p5) Pilot study: 1. To develop a low-intensity collaborative-care intervention based on evidence-supported models of care for those aged ≥ 75 years with screen-positive subthreshold depression who represent ‘older’ older adults. 2. To establish the acceptability and uptake of this service by ‘older’ older adults with screen-positive subthreshold depression in primary care. 3. To test the feasibi…	Face to face, then telephone (p11)					1,3	1,2	Medium	PHQ-9 at 4 months’ follow-up (patient-reported depression severity)	Self-report questionnaires (p43), medication and mortality	"Subsequent sessions were carried out on a weekly basis by telephone unless the participant had sensory impairments or preferred to have face-to-face visits" (p. 11) "In addition, when individuals displayed mild cognitive impairment, simpler language was used and the steps in each session were reduced along with homework. Questions were also added to help case managers assess participants’ unders…	Not mentioned	Not mentioned	Patients identified by a computer search Invited to participate in the study by their GP practice through invitation pack, which also included a decline form and pre-paid envelope Completed background questionnaire at invitation to take part in study Then, baseline data collected through numerous self-report questionnaires Finally, standardised diagnostic interview conducted over the phone to ass…	Medium					NONE despite language demands - written and aural/oral for screening		Participants completed Whooley questions at two timepoints (invitation, baseline). Baseline assessments included a battery of self-report questionnaires: self-report medication, PHQ-9 for depression severity, Short Form questionnaire (SF-12) to measure health-related quality of life, European Quality of Life-5 Dimensions (EQ-5D), Generalised Anxiety Disorder (GAD-7), Patient Health Questionnaire …	(p7) Inclusion criteria Those for whom the following criteria applied were eligible for inclusion in the trial: l aged ≥ 75 years during the pilot phase or ≥ 65 years during the main trial (see Chapter 4) l identified by a GP practice as being able to take part in collaborative care. Exclusion criteria Potential participants were excluded if identified by a primary care clinician as: l having a k…	-
2021-09-01	Depression	3010894	Cost and Outcome of BehaviouRal Activation (COBRA): a randomised controlled trial of behavioural activation versus cognitive–behavioural therapy for depression	D Richards 2017	0	0	0	Male = 150 (34%) Female = 290 (66%)	91	Marital status: (all) Single 127 (29%) Cohabiting (not married) 54 (12%) Civil partnership 2 (1%) Married 176 (40%) Divorced/separated 81 (18%) Level of eduation: (all) No qualifications 22 (13%) GCSEs/O-Levels 79 (18%) AS/A-Levels 50 (11%) NVQ or other vocational qualification 125 (28%) Undergraduate degree 79 (18%) Postgraduate degree 42 (10%) Doctoral degree 3 (1%) Professional degree 7 (2%)	-	Behavioural activation (BA) and CBT (two active treatment arms)	(pxxii) "After 5 days of training, NHS mental health workers (MHWs) and therapists delivered a maximum of 20 face-to-face weekly sessions of 1 hour duration of either BA or CBT, with the option of four additional booster sessions. Mental health workers (MHWs) and therapists received 1 hour of clinical supervision fortnightly from NHS psychological therapists clinically experienced in BA or CBT. B…	Behavioural activitation & CBT	Comparing behavioural activation vs CBT for depression	Face to face					1,3	-	High	"PHQ-9 at 12 months" (p19)	Self-report questionnaires (p25)	Not mentioned	Not mentioned	Not mentioned	Participants identified through electronic case records of primary care and psychological therapy services The research team interviewed respondents and conducted eligibility assessments (Structured Clinical Interview for DSM Disorders [SCID]) (p. 6)	High			1) "People who were... cognitively impaired, ascertained at baseline by research interviews" (p. 6)		·Use of interview to assess cognitive impairment, of which language may play a part. No other language skills referred to or asessed		People who were alcohol or drug dependent, acutely suicidal or cognitively impaired, had bipolar disorder, psychosis or psychotic symptoms, ascertained at baseline by research interviews major depressive disorder assessed by the Structured Clinical Interview for DSM Disorders (SCID) (p. 6)	(p 6) Inclusion People aged ≥ 18 years with a major depressive disorder (MDD) as assessed by the Structured Clinical Interview for DSM Disorders (SCID) and Diagnostic and Statistical Manual for Mental Disorders-Fourth Edition (DSM-IV) were eligible to take part in the study.45 Researchers were trained to administer the SCID using established training and inter-rater reliability procedures in use …	-
2021-09-01	Depression	3021327	Behavioural activation versus guided self-help for depression in adults with learning disabilities: the BeatIt RCT	Jahoda	1	1	0	Male = 76 (47.2%) Female = 85 (52.7%)	96.9	Marital status: (all) Married/live-in partner 12 (7.5%) Separated/divorced/widowed 7 (4.3%) Single 140 (87%) Unknown 2 (1.2%)	-	CBT (1) BeatIt, (2) StepUp = active control	(pxxvi) "BeatIt was a 12-session manualised behavioural activation intervention, delivered to participants by therapists alongside a supporter, ordinarily within a 4-month period. The focus was on increasing activity, and involved formulating the participants’ difficulties, scheduling activity and addressing barriers to change. The guided self-help intervention, StepUp, was chosen as the attentio…	Behavioural activation	Comparing behavioural activation vs guided self-help interventions for depression	Face to face					1,3	-	Medium	Glasgow Depression Scale for people with a Learning Disability (GDS-LD) score at 12 months post randomisation. 20-item self-report measure	Carer-reported and self-report questionnaires, and medication use (pxxvi)	(1) Open to interpretation - "Adaptations to BeatIt: A number of adaptations was made to ensure that the behavioural activation intervention was both accessible to clients with a learning disability and sensitive to their life circumstances. There was careful piloting of the intervention and the views of people with learning disabilities and their families played a crucial role in determining the…	Consent form read out to prospective participants, who had learning disabilities, with a carer or someone independent of the study present to witness (p. 8)	Not mentioned	Most participants recruited through specialist community health teams for people with learning disabilities. Others recruited through social work colleagues or third sector organisations working alongside community teams, which are open to anyone with mental health problems. Research team met organisations to explain study and identify potential participants with depressive symptoms. Those organi…	Medium	1) + "sufficient communicative abilities to engage in therapy" (p. xxvi) 2) + "Had a level of expressive and receptive communication skills in English to allow for participation in treatment (reading skills were not required)" (p. 6)		1) "mild to moderate learning disabilities" (p. xxvi), as assessed using the Wechsler Abbreviated Scale of Intelligence (WASI). " 2) "having a carer who could provide information for baseline assessments" (p. xxvi) 3) "the ability to provide informed consent" (p. xxvi)	The Wechsler Abbreviated Scale of Intelligence (WASI) has a vocabulary subtest and simililarity subtest (articulate simliarities between word pairs) to measure verbal cognitive ability (verbal IQ) but is less demanding than the Wechsler Test of Adult Reading (WTAR). Still, it would disadvantage test-takers whose first language is not English.	Reference to language-related demands of intervention (including skill specific) and communicative abilities required to perform them. However, no clarity on what constitutes a "sufficient level" of such abilities	WASI measure of "verbal intelligence IQ" scores likely to exclulde or unfairly deflate the scores of people whose first language is not English. English proficiency major confound.	Standardised diagnostic interview over the phone assessed depressive symptoms prior to randomisation	(p6) Inclusion criteria Had mild/moderate learning disabilities as assessed using the Wechsler Abbreviated Scale of Intelligence™ (WASI™)42 and a modified version of the Adaptive Behavior Scale – Residential and Community: Second Edition (ABS-RC2)43 to assess adaptive behaviour skills. Aged ≥ 18 years. Had clinically significant unipolar depression as determined using the Diagnostic Criteria for …	-
2021-09-01	Depression	3021592	Combining mirtazapine with SSRIs or SNRIs for treatment-resistant depression: the MIR RCT	Kessler	0	1	1	Male = 148 (30.8%) Female = 332 (69.2%)	97.5	Marital status - all Married 277 (57.7%) Single 100 (20.8%) Separated 18 (3.8%) Divorced 59 (12.3%) Widowed 26 (5.4%) Employment status - all Employed 244 (50.8%) Unemployed 236 (49.2%)	-	Mirtazapine	(pxxviii) "Participants were randomly assigned to one of two treatments: (1) one × 15-mg mirtazapine capsule daily for 2 weeks followed by two × 15-mg mirtazapine capsules for up to 50 weeks or (2) identical placebo capsules. […] Participants and GPs were advised to use with caution other serotonergic drugs, such as tramadol or the triptan group of drugs, and those taking monoamine oxidase inhibi…	Drug	Comparing antidepressant medication vs placebo	Oral					0	-	Low	"change in the BDI-II score at 12 weeks post randomisation, measured as a continuous variable" (p11)	Self-report questionnaire	Not mentioned	Not mentioned	Not mentioned	Two methods of recruitment: record search and in-consultation recruitment. Method 1: search general practice computerised records for patients being treated for depression. GPs screening of list against eligiblity criteria. Method 2: GPs invite patients to take part in the study during a consultation. General practice sends information pack to potential participants. Includes questionnaire asking…	Low		1) - "patients who were unable to complete the questionnaires" (p. 6)			·Completing questionnaires implies reading & writing; English language not mentioned; negative framing ·Speaking/listening skills required to interview not mentioned		Scored ≥ 14 points on the Beck Depression Inventory-II (BDI-II) Diagnosis of depression assessed using the Clinical Interview Schedule – Revised (CIS-R) (p. 5)	(p5) Inclusion criteria (all must apply) Eligible patients were those who met all of the following criteria. l Aged ≥ 18 years and in primary care. l Treated for depression for at least 6 weeks with any one of the following SSRI or SNRI antidepressants at recommended BNF doses – fluoxetine, sertraline, citalopram, escitalopram, fluvoxamine, paroxetine, duloxetine or venlafaxine (see Appendix 1, T…	-
2021-09-01	Depression	3021707	Radically open dialectical behaviour therapy for refractory depression: the RefraMED RCT	Lynch	1	1	0	Male = 86 (36%) Female = 164 (64%)	93.3	124 (50%) reported being in a relationship. With regard to highest education level, 113 participants (46%) had higher education experience Income (£) (all) 0-5000 59 (26.7%) 5001-10,000 36 (16.3%) 10,001-20,000 46 (20.8%) 20,001-32,000 43 (19.5%) 32,001-50,000 23 (10.4%) >50,000 14 (6.3%) Education (all) Left school before 16 years 37 (15.4%) Left school at 16 years 67 (27.8%) Left school at 18 y…	-	Radically open dialectical behaviour therapy (RO DBT) - "A novel transdiagnostic psychotherapy" (p3)	(pxxiii) "Radically open dialectical behaviour therapy (RO DBT), a novel transdiagnostic psychotherapy, aims to address this rigid coping style and the associated emotional loneliness. Earlier versions of RO DBT showed promise in two small randomised trials of patients with refractory depression and comorbid PDs. (pxxiv) "Trained assessors, who were blind to these allocations, assessed participan…	Radically open dialectical behaviour therapy	Effectiveness of RO DBT for treatment resistant depression	Face to face					1,3	-	High	Hamilton Rating Scale for Depression (HRSD) - difference in depressive symptoms at 12 months between patients receiving RO DBT and TAU, as measured using the 17-item, clinician administered questionnaire (p15)	Self-report questionnaire	Not mentioned	Not mentioned	Not mentioned	Participants recruited through mental health professionals, GPs, and via advertisements in secondary and primary care clinics (e.g., waiting rooms) and in the community (e.g., libraries). Database searches Self-referral after seeing posters, leaflets or website GP conducted database searches and checked medical records for eligibility GPs and practice staff then gave patients study information an…	High	1) +"patients had to [...] speak English well enough to participate in the treatment and the study" (p. 8)				·Reference to speaking to participate in the intervention. No reference to other langauge skills needed to complete questionnaires.		Hamilton Depression Rating Scale (HRSD63) score of at least 15 points Major depressive disorder diagnosis, as assessed via Structured Clinical Interview for DSM-IV Axis I Disorders (SCID-I) (p. 8)	(p8) Inclusion criteria Participants were considered eligible if they were aged ≥ 18 years, had a HRSD63 score of at least 15 points (note that a HRSD score of 14 points is regularly used as the upper limit for partial remission), had a current diagnosis of major depressive disorder [as assessed with the Structured Clinical Interview for DSM-IV Axis I Disorders (SCID-I)64] and had refractory depr…	-
2022-02-01	Depression	3014484	Enhanced psychological care in cardiac rehabilitation services for patients with new-onset depression: the CADENCE feasibility study and pilot RCT	S Richards 2018	1	1	0	Male = 15 (51.7%) Female = 14 (48.3%)	100		Preferred language: English 28 (96.6%) Other 1 (3.4%)	[2] Pilot: Enhanced psychological care (EPC), with changes - "(1) an increased emphasis on the mental health-care co-ordination component of EPC and (2) a shift from a ‘nurse-delivered’ to a ‘participant-led’ programme of self-help BA embedded within cardiac rehabilitation, reflecting the need to reduce the impact of EPC on nurse time." (p19)	(pxxvi) "Behavioural activation is an evidence-based treatment for depression that is suitable for the training of, and delivery by, non-psychologically trained clinical practitioners. Using mental health expertise within our team, we developed materials to support the delivery of BA, tailored to the needs of people with coronary heart disease (CHD) and suitable for delivery within cardiac rehabi…	Behavioural activation-based enhanced psychological care	Holistically tackle the depressive symptoms at the same time as physical cardiac rehabilitation, as part of patient case management	Face to face, telephone for follow-up (p19)					1,2,3,4	-	Medium	BDI-II, Beck Anxiety Inventory (BAI), EQ-5D, five-level version (Eq-5D-5L), EuroQol-5 Dimensions visual analogue scale (Eq-5D VAS), HeartQoL (p64) Behavioural Activation for Depression Scale – Short Form (BADS-SF) (pxxvii)	Self-report questionnaire	Not mentioned	Not mentioned	Not mentioned	Pilot RCT: Cardiac nursing teams recruited patients from different sites (urban/rural/inner city) (pp. 51; 53) Screened for eligibility at hospital and community-based cardiac rehabilitation clinics (p. 55)	Medium	NOTE: From observational feasibility study, but also used for pilot RCT, which was reported thereafter: 1) + "Potential participants also needed to have sufficiently good English-language skills to engage with both the mental health-care co-ordination and BA [behavioural activation] components of the EPC [enhanced psychological care] intervention, or to be willing to work with a NHS translator if…	NOTE: From observational feasibility study, but also used for pilot RCT, which was reported thereafter: 1) + "Potential participants also needed... to provide informed consent to take part" (p. 15)			Framed positively but cited under the "Exclusion criteiria" heading	Only eligibility criterion referencing option of NHS translator	Those patients scoring ≥ 10 using the PHQ-9 were eligible for inclusion (p. 14)	[1] Feasibility: NOTE. The recruitment crtiera for the feasibilty observational study only reported here because the pilot RCT followed the same criteria Inclusion: Adult patients (aged ≥ 18 years) referred for cardiac rehabilitation based on local clinical referral protocols were eligible to take part in the observational study. The inclusion criteria included patients admitted with an ACS (i.e.…	-
2022-02-01	Depression	3029717	Non-traditional support workers delivering a brief psychosocial intervention for older people with anxiety and depression: the NOTEPAD feasibility study	Burroughs	1	1	0	Male = 16 (42%) Female = 22 (58%)	100	Marital status: Married 22 (58%) Cohabiting (living as married) 2 (5%) Widowed 12 (32%) Divorced or separated 2 (5%) Never married 0 (0%) Social class/(employment level): Large employers and higher managerial and administrative occupations 2 (5%) Higher professional occupations 2 (5%) Lower managerial, administrative and professional occupations 10 (26%) Intermediate occupations 7 (18%) Small emp…	-	Non-Traditional providers to support the management of Elderly People with Anxiety and Depression (NOTEPAD) intervention	(pxxvi) "The psychosocial intervention comprised one-to-one contact between older people with anxiety and/or depression, based on the principles of BA, with encouragement to attend and participate in a group activity.	Behavioural activation	Anxiety and depression are underdiagnosed and undermanaged in older adults. Current interventions may not be not acceptable to older people. Loneliness and depression are strongly associated. There is limited evidence for the effectiveness of one-to-one interventions, such as befriending, for depressive symptoms. There is evidence that the most successful interventions for anxiety and depression …	Face-to-face initally, then telephone					1,3	1	Medium	Clinical Interview Schedule-Revised (CIS-R) score. Fully structured diagnostic interview.	"PHQ-9; GAD-7; self-efficacy; EuroQol-5 Dimensions, five-level version (EQ-5D-5L); Control, Autonomy, Self-realisation and Pleasure-12 items (CASP-12); De Jong Gierveld Loneliness Scale; Social Participation Scale; and Adult Attitude to Loneliness scale" (pxxvii)	Not mentioned	Not mentioned	Not mentioned	Practice database search GP screened list against eligibility criteria Postal screening questionnaire consisted of the Patient Health Questionnaire-9 items (PHQ-9), Generalised Anxiety Disorder-7 items (GAD-7). Research nurse eligible individuals and recompleted the PHQ-9 and/or GAD-7 over the phone to ensure that depression and anxiety symptoms had not been transient. home visit If no response t…	Medium	1) - "inability to understand or read English" (p. 35)	1) - "lacking capacity to consent" (p. 35)		research nurse tested cognitive capacity using a cognitive capacity proforma (p. 36)	Reading aligns with completing questionnaires. Understanding aligns with comprehension of written text and of research nurse during screening		Depression and anxiety assessed using the Patient Health Questionnaire (PHQ-9) and Generalised Anxiety Disorder (GAD-7)	(p35) Exclusion criteria: at risk of self-harm/suicide under secondary/specialist care mental health services, alcohol/substance abuse, in the palliative phase of an illness, living in a care home	-
2021-09-01	Depression	3029165	Manualised cognitive behavioural therapy in treating depression in advanced cancer: the CanTalk RCT	Serfaty	1	1	0	Male = 78 (33.9%) Female = 152 (66.1%)	72.6	Employment (all): Employed 43 (19%), Self-employed 18 (8%), Unemployed - seeking work 3 (1.3%), Unemployed - not seeking work 23 (10.2%), Homemaker 2 (0.9%), Retired 87 (38.5%), Unable to work due to illness/disability 44 (19.5), Other 6 (2.7%) Education (all): Higher degree 28 (12.2%), Degree 58 (25.2%), A Level or equivalent 24 (10.4%), HNC or equivalent 12 (5.2), NVQ or equivalent 26 (11.3), G…	-	CBT	(pxx) "Treatment as usual: All participants received TAU from clinicians involved in their care. Cognitive–behavioural therapy (in addition to treatment as usual): Cognitive–behavioural therapy was delivered by high-level British Association for Behavioural and Cognitive Psychotherapies-accredited IAPT therapists. The intervention comprised up to 12 sessions of individual, manualised CBT delivere…	CBT	Effectiveness of CBT in cancer patients, when "standard curative therapies have failed"	Face to face					1,3	-	High	BDI-II score at 6, 12, 18 and 24 weeks	Self-report questionnaires "PHQ-9 score, the Eastern Cooperative Oncology Group Performance Status, satisfaction with care, EuroQol-5 Dimensions and the Client Services Receipt Inventory, at 12 and 24 weeks" (pvi)	Not mentioned	Not mentioned	Not mentioned	Recruitment from oncology centres, through GP practices, (3) through Hospice, through self-referral using leaflets left in GP surgeries and oncology clinics (p. 11) Researcher or support staff screened patients for depression using Patient Health Questionnaire (PHQ-2) and first two questions of the PHQ-9 Only after pre-screening provided participants with information pack and asked if willing to …	High	1) + "Sufficient understanding of English judged by clinic staff to enable them to engage in CBT" (p. 10)			1) - "Difficulty with English" was a recorded reason for recruiter not screening patients, n = 202 out of 8712 prospective participants (2.3%) (p. 37)	·Emphasis on understanding English, as necessary for interview, but not on being able to express themselves. Questionnaires not used for screening aligns witih omission of reading/writing		diagnosis of depressive disorder using the MINI - Mini-International Neuropsychiatric Interview (p. 9)	Inclusion criteria (p9): 1. People with a diagnosis of cancer not amenable to curative treatment as assessed by their clinician and defined as those receiving palliative radiotherapy or chemotherapy, and those with metastatic disease or subsequent incurable recurrence. The diagnosis was verified by oncologists or general practitioners (GPs). 2. A DSM-IV diagnosis of depressive disorder using the …	-
2022-02-01	Depression	3030535	Behavioural activation therapy for post-stroke depression: the BEADS feasibility RCT	Thomas	1	1	0	Male = 29 (60.4%) Female = 19 (39.6%)	97.9		Aphasia (below cut-off point): 21 (44.7)	Behavioural activation	(pxxii) "Participants were randomised (1 : 1 ratio) to BA therapy or usual stroke care. Those allocated to the intervention could receive a maximum of 15 sessions of BA over 4 months in addition to their usual care. BA was delivered by an assistant psychologist (AP) or psychological well-being practitioner over 4 months. BA aims to increase activity, particularly the frequency of pleasant or enjo…	Behavioural activation	Behavioural activation therapy is a structured and individualised treatment that aims to increase people’s level of activity, particularly the frequency of valued activities (pleasant or enjoyable events), and decrease avoidance behaviours, in order to improve mood.	Face to face					1,3	-	Medium	PHQ-9	"Stroke Aphasic Depression Questionnaire – Hospital version (SADQ-H), the Nottingham Leisure Questionnaire (NLQ), the Nottingham Extended Activities of Daily Living (NEADL), the Carer Strain Index (CSI), the EuroQoL-5 Dimensions, five-level version (EQ-5D-5L) (standard version and a version for people with cognitive problems) and the health-care resource use questionnaire" (pxxiii)	None (English speakers only targeted)	Written informed consent required. However: "For patients who were physically unable to sign the form (e.g. weakness in dominant hand attributable to stroke), consent could be given using a mark or line in the presence of an independent witness (who had no involvement in the trial), who would then corroborate this by signing the consent form." (p. 8) "The accessible information sheet was provided…	Patients who returned a postal reply slip but not the accompanying questionnaire - therapist offered to visit and support the patient to complete these assessments (p. 6) "Despite the intervention using techniques to support the inclusion of those people with reduced language or cognition, the intervention did rely on achieving understanding with support and actively participating in therapeutic …	Participants identified from hospital and community stroke databases, as well acute hospital stroke wards, and voluntary support groups. Participants approached by letter or by clinicians in community and acute stroke teams, or by voluntary group leaders. Self-referrals from newsletters of relevant charities and posters in local voluntary sector groups, libraries and local community centres Recru…	Medium	1) - "were unable to communicate in English" (p. xxii) - "are unable to communicate in English" (p. vii) 2) - "were unable to communicate in English prior to the stroke" (p. 8) 3) - "had communication difficulties that would have had an impact on their ability to take part in the intervention" (p. xxii) - "had communication difficulties that would have an impact on their capacity to take part in …	1) - "did not have capacity to consent" (p. xxii) - "did not have mental capacity to consent to take part in the trial" (p. 8)		"All recruiting researchers taught techniques to identify whether or not a potential participant was able to understand key information provided about the project and to retain and weigh this information, as well as methods to assist participants to express their decision" (p. 8) Therapist provided "opinion" about whether visual or hearing impairements could negatively affect their ability to tak…	Used tool specific to aphasia patients (Consent strategy training) as part of consent, including gestures, drawing, etc. However, no adjustments made for people whose first language is not English. Ideally, it would be offered in the patients' first language or with an interpreter present or bilingual interventionist		identified as depressed, defined as scoring ≥ 10 points on the Patient Health Questionnaire-9 (PHQ-9) or ≥ 50/100 points on the Visual Analogue Mood Scales (VAMS) ‘Sad’ item (p. xxii)	(p7) Eligibility criteria Inclusion criteria The criteria were designed to identify those who would be suitable for the intervention were it to be offered within clinical practice. Participants were included in the study if they: l had a diagnosis of stroke l were aged ≥ 18 years l were living in community settings, including home or nursing home l were a minimum of 3 months and a maximum of 5 ye…	"only English speakers were offered the intervention as delivering the intervention to non-English speakers is not straightforward. This would need to be addressed if the intervention was shown to be effective with English speakers initially. It is important to explore methods of broadening this intervention out to non-English speakers, for example by using therapists trained in BA who speak the …
2022-02-01	Depression	3037713	One-to-one volunteer befriending to reduce symptoms of depression in people with intellectual disability: a feasibility RCT	Ali	1	1	0	Male = 7 (44%) Female = 9 (56%)	50	Living arrangements: Alone 4 (25%) With family 2 (12.5%) Supported living (<24 hours) 1 (6.3%) Supported living (24 hours) 8 (50%) Residential care 1 (6.3%)	-	1-to-1 volunteer befriending	(pxxiii) "The befriending intervention was managed by the befriending services that recruited, trained and supervised the volunteers. Participants in the intervention group were matched to a volunteer based on interest and availability. The pairs were provided with a resource booklet of local activities and were expected to meet once per week for a minimum of 1 hour, over the course of 6 months. …	Befriending	The purpose of the befriending relationship was to provide friendship and emotional support, to facilitate community access, and to help the individual gain skills and confidence that would allow them to access activities in the community on their own. Logic model in figure 1.	Face to Face					1,2,3	-	Medium	Glasgow Depression Scale for people with a Learning Disability (GDS-LD) score at 12 months post randomisation. 20-item self-report measure	"self-esteem (measured using the adapted Rosenberg self-esteem scale), quality of life (measured using the Maslow Assessment of Needs Scale – Learning Disability and the adaptedWorld Health Organization Quality of Life measure), loneliness and social satisfaction (measured using the ModifiedWorker Loneliness Questionnaire), social support (measured using the Social Support Self Report for intelle…	"Participants with Intellectual Disabilities were provided with an accessible information sheet" (p. 16) Main outcome measure was validated for use with people with Intellectual Disability.	"Participants were supported by the research assistant to complete the measures, which included reading out the questions and responses, and explaining and rephrasing items that were difficult to understand" (p10)	Not mentioned	Participants with intellectual disabilities recruited from existing and new referrals to the participating befriending services or recruited from the caseload of clinicians working in community services Volunteer co-ordinators and clinicians screened referrals and caseloads for eligible participants and them to discuss the study. Permission was sought to share their details with the research team…	Medium	1) + "ability to speak English" (p. xxii) 2) - "Individuals with intellectual disability were excluded if they had limited communication and comprehension skills that would prevent completion of the questionnaires (p. xxii)	1) + "ability to provide informed consent" (p. xxii)		1) "have mild or moderate ID (i.e. an IQ of 35–69) assessed using the Wechsler Abbreviated Scale of Intelligence™ (2nd Ed) (WASI-II™)" (p. xxii)	Is speaking emphasised or general proficiency? (Ambiguous).	WASI measure of "verbal intelligence IQ" scores likely to exclulde or unfairly deflate the scores of people whose first language is not English. English proficiency major confound.	Assessment of IQ using the Wechsler Abbreviated Scale of Intelligence two subset version (WASI-II). Assessment of depression symptoms using the Glasgow Depression Scale for people with a Learning Disability (GDS-LD) (p. 6)	(p5) Inclusion: be aged ≥ 18 years have mild or moderate ID (i.e. an IQ of 35–69) assessed using the Wechsler Abbreviated Scale of Intelligence™ (Second Edition) (WASI-II™) not be attending college/education or a day service for ≥ 3 days per week l have obtained a score of ≥ 5 on the GDS-LD,42 indicating the presence of depressive symptoms, but did not need to have a clinical diagnosis of depress…	-
2022-02-01	Depression	3038159	Antidepressant medication to prevent depression relapse in primary care: the ANTLER RCT	Duffy	1	1	1	Male = 129 (27%) Female = 349 (73%)	94.9	Marital status: Married 307 (64.2%) Single 61 (12.8%) Separated or Divorced 72 (15.1%) Widowed 38 (7.9%) Employment status: Employed 292 (61.1%) Retired 139 (29.1%) Other 47 (9.8%)	-	Tapering (discontinuing) antidepressants with placebo tablets	(pviii) "At baseline, participants were taking citalopram 20 mg, sertraline 100 mg, fluoxetine 20 mg or mirtazapine 30 mg. They were randomised to either remain on their current medication or discontinue medication after a tapering period"	Drug	to test the clinical effectiveness and cost-effectiveness in UK primary care of continuing on long-term maintenance antidepressants compared with a placebo (pxxiii)	Oral					0	-	Low	Time between randomisation and first episode of depression determined by the CIS-R	Self-report questionnaire	Not mentioned	Not mentioned	Not mentioned	GP electronic patient records were searched These individuals were sent an initial letter by the GP surgery Reminder invitation letter if no response. Those Further GP screening from patients’ medical notes. The GP could also decide that the person was unsuitable to take part in the trial on any other grounds. GP could alternatively introduce the trial to suitable patients at a consultation, give…	Low	1) - "could not understand questionnaires in English" (p. xxiv) 2) - "were unable to complete self-administered questionnaires in English" (p. 5)		"The GP could also decide that the person was unsuitable to take part in the trial on any other grounds"(p. 5) [i.e. beyond what is indicated in medical notes]		Is the executive summary and statement in the body of the report meant to be a paraphrase?		Patients excluded if they "met internationally agreed (ICD-10) criteria for a depressive illness" (p. 5) [WHO's 10th revision of the International Statistical Classification of Diseases and Related Health Problems]. To assess depression, administered the retrospective Clinical Interview Schedule (rCIS-R), "designed as a self-administered computerised questionnaire" rather than an interview (p. 15…	Inclusion criteria Patients were considered for inclusion if they: l Had had at least two episodes of depression (because participants find it difficult to remember previous episodes and depressive symptoms are on a continuum, we used a pragmatic approach and considered those who had been treated for over 2 years as having two episodes). l Were aged 18–74 years (we excluded older people because d…
2021-09-01	Diabetes	3003445	A randomised trial of the effect and cost-effectiveness of early intensive multifactorial therapy on 5-year cardiovascular outcomes in individuals with screen-detected type 2 diabetes: the Anglo–Danish–Dutch Study of Intensive Treatment in People with Screen-Detected Diabetes in Primary Care (ADDITION-Europe) study	Simmons	0	0	0	Male = 1771 (57.93%) Female = 1286 (42.07%)	94	Intervention: Employed 482 (40.3%) Control: Employed 425 (42%)	-	Medication plus lifestyle changes	(pxix) "In Intensive treatment (IT) practices, GPs, practice nurses and participants were educated in target-driven management (using medication and promotion of a healthy lifestyle) of hyperglycaemia, blood pressure and cholesterol. The intervention delivered was practice based, except in Leicester, where patients also had access to individualised community clinics every 2 months. [...] Individu…	Drug & educational meetings/lifestyle advice	To evaluate whether medication and lifestyle change suggestions reduce diabetes complications more than "usual care" (pxvii)	Training for GPs and practice staff					1,2,3	-	Medium	Composite of first cardiovascular event, including cardiovascular mortality, cardiovascular morbidity (non-fatal MI and non-fatal stroke), revascularisation and non-traumatic amputation.	Self-report and physical assessment - urine tests, and retinal photos (p10)	Not mentioned	Not mentioned	Not mentioned	"Cluster randomisation occurred before screening and patient recruitment" (p. 52). Depending on the site, searched electronic medical records for information to allow the calculation of diabetes risk and/or people in certain age group sent letter from GP score followed by, in most cases, followed by risk calculation and then obtaining measures from blood test for screening. (pp. 7-8)	Medium								"All patients newly diagnosed with type 2 diabetes were eligible to participate in the treatment study unless their family physician indicated that they had contraindications to the proposed study medication, an illness with a life expectancy of < 12 months or psychological or psychiatric problems that were likely to invalidate informed consent." (p7)	-
2022-02-01	Diabetes	3013424	Metformin in non-diabetic hyperglycaemia: the GLINT feasibility RCT	Griffin	0	1	1	Male = 219 (88%) Female = 30 (12%)	98	-	-	slow-release metformin	(pxxiii) "We allocated participants to up to three tablets per day of 500 mg of prolonged-release metformin (Glucophage SR) or the matched placebo, administered orally. Study medication was added to the participants’ usual care. We standardised one aspect of usual care by providing all participants with a theory-based brochure containing advice about reducing the risk of heart attacks and diabete…	Drug	to assess the feasibility of the study design and to estimate key parameters to inform the design of the full trial	Oral, phone					1,2,3	-	Low	"(1) cardiovascular events, (2) cancer events and (3) other events including diabetes" (p15). No clinical primary specified as primary outcomes are feasibility. Sample size estimates based on 10 year CVD risk.	Self-report questionnaire. Questionnaires assessed medication adherence, treatment satisfaction, quality of life and health-service use and collected information about safety and outcome events.	Not mentioned	Not mentioned	Not mentioned	Participants identified through referral following a NHS Health Check, or searches of research or general practice registries using eligibility criteria and diabetes risk scores. screening visit at local practice or research sites. Informed consent and baseline measures collected by the National Institute for Health Research (NIHR) research network nurses at primary care sites and by local resear…	Low		1) - "unable to provide written informed consent" (p. xxii)						(p11) Inclusion criteria To be included in the study, the participants were required to have met all of the following criteria: l understand the study procedures, the alternative treatments available and the risks involved in the study and voluntarily agree to participate by providing written informed consent l aged ≥ 40 years l HbA1c level of ≥ 36.6 mmol/mol but < 47.5 mmol/mol (≥ 5.5% but < 6.5…	-
			Managing with Learning Disability and Diabetes: OK-Diabetes - a case-finding study and feasibility randomised controlled trial	House	1	1	0	Male = 40 (48.8%), Female = 42 (51.2%)	91.5			Supported self-management											Medium
2022-02-01	Diabetes	3021379	Intravitreal aflibercept compared with panretinal photocoagulation for proliferative diabetic retinopathy: the CLARITY non-inferiority RCT	Sivaprasad 2018	0	1	1	Male = 155 (66.8%) Female = 77 (33.2%)	Also collected (p11) but not reported	-	-	Intravitreal aflibercept	(pxxii) "Participants were individually randomised to receive intravitreal injections of aflibercept or panretinal photocoagulation (PRP) in a 1 : 1 allocation ratio. Participants in the aflibercept arm were given a loading phase of three 4-weekly aflibercept injections and then this was repeated every 4 weeks based on predefined retreatment criteria depending on the level of regression and react…	Drug	to check effectiveness and cost-effectiveness of intravitreal aflibercept vs PRP	Injection					-	-	Low	Mean change in best corrected visual acuity (BCVA) at 52 weeks measured in ETDRS letter score at 4 metres	None related to language - all clinical outcomes	Not mentioned	Not mentioned	Not mentioned	Identification of patients through medical retina clinics, diabetic retinopathy screening programme databases and laser databases across participating sites Informed consent, identification of study eye, screening against eligibility criteria Clinical assessments prior to randomisation (p. 16)	Low		1) + "Ability to give informed consent" (p. 6)						(p6) Inclusion criteria 1. Subjects of either sex aged ≥ 18 years. 2. Diagnosis of diabetes mellitus (type 1 or type 2). 3. BCVA in the study eye better than or equal to 54 ETDRS letters (Snellen visual acuity 6/18). 4. PDR with no evidence of previous PRP, or the presence of new or persistent retinal NV despite prior PRP that (1) requires treatment in the opinion of the investigator and (2) has …	-
2021-11-01	Diabetes	3028600	Lightmasks that prevent dark adaptation for non-central diabetic macular oedema: the CLEOPATRA RCT	Sivaprasad 2019	0	1	1	Male = 194 (63%) Female = 114 (37%)	63.3	-	-	Lightmasks during sleep for 24 months	(pxx) "Participants were individually randomised to the lightmask or non-lightmask in a 1 : 1 allocation ratio. The Noctura 400 lightmask was manufactured by Polyphotonix Medical Ltd. This Conformite Européenne (CE) approved device is designed to deliver 500- to 505-nm light to a user’s retina through closed eyelids. The lightmask is a fabric mask with a light-emitting unit containing two organic…	Eye mask	Hypoxia may contribute to the development and progression of diabetic macular oedema (DMO) and diabetic retinopathy. The photoreceptors are the most metabolically active cells in the retina and the rod photoreceptors consume the maximal amount of oxygen for dark adaptation. Therefore, a lightmask emitting 500- to 505-nm light and worn at night during sleep may prevent rod-related dark adaptation …	Mask	Lightmask emitting light to one eye only. In the case of both eyes being of equal strength, one was chosen by the participant	n/a			-	-	Low	Change in the zone of maximal retinal thickness on optical coherence tomography (OCT) at 24 months (p11)	Self-reporting on sleep disturbances and daytime tiredness, clinical measures, mask measures compliance	Not mentioned	Not mentioned	Not mentioned	Recruitment through medical retina clinics, patient identification centre, diabetic retinopathy screening programme Patients confirm interest in clinic and details forwarded to trial site Reminder call or letter (p. 6) Pre-screened then screened a month later using clinical measures (p. 7)	Low		1) +" Ability to give informed consent throughout the duration of the study" (p. 5)						(p5) Inclusion criteria: l Subjects of either sex aged ≥ 18 years. l Diagnosis of diabetes mellitus (type 1 or 2). Any one of the following will be considered to be sufficient evidence that diabetes mellitus is present: ¢ current regular use of insulin for the treatment of diabetes mellitus ¢ current regular use of oral anti-hyperglycaemic agents for the treatment of diabetes mellitus ¢ documente…	-
2021-10-01	Diabetes	3034784	A duodenal sleeve bypass device added to intensive medical therapy for obesity with type 2 diabetes: a RCT	Ruban	1	1	1	Male = 92 (54.1%) Female = 78 (45.9%)	77.6	-	-	Compare efficacy of medical therapy with/out gastic bypass	(pxxvi) "Intensive medical therapy without the EndoBarrier: Participants in both arms of the trial had their type 2 diabetes mellitus managed in accordance with the guidelines of the American Diabetes Association. Patients received dietary and physical activity counselling in accordance with local standards with the intention of providing each patient with lifestyle/behavioural modification infor…	Implant	To evaluate cost-effectivenss of gastric bypasses in these patients	Implant under GA					-	-	Low	Reduction in glycated haemoglobin level - 20% reduction in HbA1c	All clinical measures (weight loss, cholesterol concentrations, measures from blood tests)	Not mentioned	Not mentioned	No accommodation, but verbal consent taken for screening before seeking formal written consent p. 17	Participants identified from several areas across primary, secondary and tertiary health-care and community settings: diabetes research registers, hospital or general practice patient databases, diabetes clinics, NHS Trust Clinical Research Network, study websites, national media (websites, radio, newspaper articles, posters0, diabetes, obesity and other support groups, social media websites (p. …	Low	1) - "Language barrier, mental incapacity, unwillingness or inability to understand and be able to complete questionnaires.." (p. 22)							(p22) Inclusion criteria Age 18–65 years (male or female). T2DM duration ≥ 1 year. HbA1c level of 7.7–11.0%, equivalent to 58–97 mmol/mol. On oral hypoglycaemic medications. BMI 30–50 kg/m2 Language barrier, mental incapacity, unwillingness or inability to understand and be able to complete questionnaires. Non-compliance with eligibility criteria. Females of childbearing potential who are pregnan…	-
2022-02-01	Diabetes	3036844	Intravitreal ranibizumab versus aflibercept versus bevacizumab for macular oedema due to central retinal vein occlusion: the LEAVO non-inferiority three-arm RCT	Hykin	0	0	1	Male = 265 (57.2%) Female = 198 (42.8%)	Collected (p11) but not reported	-	-	Aflibercept (2.0 mg/0.05 ml) and bevacizumab (1.25 mg/0.05 ml)	(pxxiv) "eligible patients were allocated (1 : 1 : 1) to repeated intravitreal injections of ranibizumab, aflibercept or bevacizumab […] Participants in all trial arms had a mandated injection at baseline and at 4, 8 and 12 weeks.	Drug	"To evaluate the clinical effectiveness, cost-effectiveness and side-effect profile of three antivascular endothelial growth factor agents in the management of central retinal vein occlusion-related macula oedema over 100 weeks."	Injection to eye						-	Low	change in best corrected visual acuity (BCVA) Early Treatment Diabetic Retinopathy Study (ETDRS) letter score - measured by Cisual acuity tests were performed by a certified optometrist in a certified visual acuity testing lane using validated ETDRS vision charts and standard operating procedures	Clinical opthalmic tests performed by optometrist, Self-report quality of life measures and resource use	Not mentioned	Not mentioned	Not mentioned	Recuirtment through ophthalmology centres (p. 7) All assessments performed at the initial screening visit were repeated during the rescreening visit Eligible patients invited to participate via local clinics or in an invitation letter. At each site, participants identified from subspecialty retinal, general and eye casualty clinics. Clinical examination followed by discussion of the trial with an…	Low								Inclusion criteria Subjects of either sex aged ≥ 18 years. Clinical diagnosis of centre-involving MO due to CRVO. Central retinal vein occlusion of ≤ 12 months’ duration. Best corrected visual acuity ETDRS letter score in the trial eye of between 78 (approximate Snellen equivalent: 20/32) and 19 (approximate Snellen equivalent: 20/400). Optical coherence tomography CST of > 320 µm (as measured wi…	-
2022-02-01	Diabetes	3038390	Behavioural interventions to promote physical activity in a multiethnic population at high risk of diabetes: PROPELS three-arm RCT	Khunti	1	1	0	Male = 693 (50.7%) Female = 673 (49.3%)	71.9	Social deprivation (IMD national quintile): 1 (least) = 261 (19.1%) 2 = 251 (18.4%) 3 = 269 (19.7%) 4 = 285 (20.9%) 5 (most) = 298 (21.8%) Employment type: Full time = 496 (36.3%) Part time = 252 (18.4%) Retired = 473 (34.6%) Unemployed or other = 145 (10.6%) Educational status: Degree, higher degree or equivalent = 604 (38.6%) Marital status: Married/civil partner = 991 (63.4%) Access to the int…		Walking Away, or Walking Away Plus	(pxxvii) "Control: Participants were provided with an information leaflet targeting knowledge and perceptions of diabetes risk and the importance of physical activity in reducing risk. Walking Away: A low-resource, 3-hour, group-based behavioural intervention aimed at targeting knowledge and perceptions of risk factors for type 2 diabetes, outcome expectations around the effectiveness of physical…	Educational/behavioural intervention	Walking Away is underpinned by a theoretical framework focusing on linking motivational and volitional determinants of health behaviour. It draws on mutually complementary health behaviour theories and behaviour change techniques, including Bandura’s social cognitive theory,81 Gollwitzer’s implementation intentions,82 Leventhal’s common sense model83 and Chaiken’s dual process theory,84 and is mo…	Face to Face, phone					1,2,3	-	Medium	Change in steps per day at 48 months	Self-report questionnaire, and biomedical outcomes	Study was ethnically targeted, in that recuitment quota of 1/4 South Asian patients of total recruited sample set (p. xxviii). Different recuritment screening thresholds reported for South Asians compared to non South Asian populations (e.g., age) and results by group reported separately Two substantial amendments to trial protocol detailed in an appendix: "Ability to speak English and access to …	Not mentioned	Not mentioned	Data collection clinics were run by research nurses (p. 8). Primary method of recruitment through primary care data collected by the NHS Health Checks programme, a screening programme to identify and treat vascular disease risk (heart disease, stroke, diabetes and kidney disease) in all individuals aged 40–74 years, which led to many primary care practices recording their patients’ HbA1c or fasti…	Medium	1) - "unable to understand basic written and verbal English"	1) "unable to provide informed consent" (p. xxviii) "unable to give informed consent" (p. 6)						(p6) Individuals were eligible for the trial if they: l were aged 40–74 years, or 25–74 years if they were South Asian l had had a recorded plasma glucose or HbA1c value in the prediabetes range during the previous 5 years (see Table 1) l had access to a mobile telephone and were willing to use it as part of the study. Individuals were excluded from the trial if they were: l unable to take part i…	Amendments made include "Various changes to documents, mainly because interpreters and translation will no longer be used" (p117)
2022-02-01	Diabetes	3035933	Long limb compared with standard limb Roux-en-Y gastric bypass for type 2 diabetes and obesity: the LONG LIMB RCT	Miras	0	0	1	Majority female	Majority middle-aged, white, female (no values specified)	-	-	long biliopancreatic limb Roux-en-Y gastric bypass	(pxvii) "Patients were randomised at a ratio of 1 : 1 to a laparoscopic Roux-en-Y gastric bypass with biliopancreatic limbs that were either 150 cm (long limb) or 50 cm (standard limb) while keeping the alimentary limb constant at 100 cm.	Implant	Compare long limb and standard length roux-en-y gastric bypass	surgery					-	-	Low	postprandial peak of active glucagon-like peptide-1 receptor agonists (GLP-1) concentration at 2 weeks after intervention (p4)	None related to language - all clinical outcomes	Not mentioned	Not mentioned	Not mentioned	patients with type 2 diabetes and obesity due to undergo roux-en-Y gastric bypass surgery recruited (p. 3)	Low								(p3) Key inclusion criteria were: l aged 18–70 years l a diagnosis of type 2 diabetes mellitus treated with at least one glucose-lowering medication l body mass index of ≥ 30 kg/m2 l eligible for metabolic surgery. Key exclusion criteria were: l any surgical, medical or psychological contraindications to metabolic surgery l pregnancy l currently breastfeeding	-

## Sheet: Pre-Feb Backup Extracted detail
Basic information										(11) Intervention													(12) Control				Outcomes			Translation/interpretation/language accommodations/cultural tailoring										(9) Characteristics of recruited sample
Search	File	Title	(1) Author	Abstract	(2) Year	(3) NIHR Journal	Full text exclusion? (Leave blank if retained)	(4) RCT design	(5) Medical condition(s) targeted	(4) Brief name: Provide the name or a phrase that describes the intervention	Why: Describe any rationale, theory, or goal of the elements essential to the intervention	What: Materials - Describe any physical or informational materials used in the intervention	What: Procedures - Describe each of the procedures, activities, and/or processes used in the intervention	Who provided	How: mode of delivery	Where	Frequency and duration	Tailoring: planned (methods)	Modifications: during trial (results)	How well: planned assessment of adherence and fidelity (methods)	How well: actual assessment of adherence and fidelity (results)	(14.1) Language/communication demands for patients	Brief description of control	(14.2) Language/communication demands for patients	Person delivering the intervention	Any tailoring to individuals/ groups	Primary outcome (type, e.g. PROM, clinical measure)	(14.3) Language/ communication demands for patients	(14.4) Secondary outcomes - description in terms of language demands	(11) Access to translation and/or interpretation services or any additional language-related accommodations or cultural tailoring during intervention	(10) Access to translation and/or interpretation services or any additional language-related accommodations or cultural tailoring during informed consent process	(14.5) Access to translation and/or interpretation services or any additional language-related accommodations for outcome measures	(14.6) Validation of translation	(10a) Available language(s)	(10b) Individual(s) providing the language support (e.g., professional interpreter, bilingual health professional)	(6) Language related eligibility criteria	(7) Other patient elligibility criteria	(8) Description of language screening	Misc language notes	Reference	Age	Sex/ gender	Ethnicity/ culture/ religion	Socioeconomic variables	Language literacy	Health literacy	Other	Number of participants recruited to the late-phase RCT
NIHR Depression	3001954	A pragmatic randomised controlled trial to compare antidepressants with a community-based psychosocial intervention for the treatment of women with postnatal depression: the RESPOND trial	DJ Sharp, CA Chew-Graham, A Tylee, G Lewis, L Howard, I Anderson, K Abel, KM Turner, SP Hollinghurst, D Tallon, A McCarthy and TJ Peters	Objectives: To evaluate clinical effectiveness at 4 weeks of antidepressant therapy for mothers with postnatal depression (PND) compared with general supportive care; to compare outcome at 18 weeks of those randomised to antidepressant therapy with those randomised to listening visits as the first intervention (both groups were to be allowed to receive the alternative intervention after 4 weeks i…	2010	HTA		Pragmatic two-arm individually randomised controlled trial with nested qualitative research on acceptability and satisfaction	Postnatal depression	Health visitor non-directive counselling (listening visits)	A psychotherapeutic intervention that uses a form of non-directive counselling, often referred to as ‘active listening’ when delivered by HVs to women with PND, and originates from client-centred psychotherapy. Person centered approach, focusses on feelings of the client	None. Training delivered by clinical psychologists and peer supervision throughout the trial. Protocol developed	Using listening visits, HVs aim to facilitate the expression of the woman’s feelings without interfering, in a way that is respectful, empathic and reflective. During the visits, HVs discourage discussion of the practicalities of baby care and encourage expression of the mother’s feelings. A typical visit began with 10 minutes of orientation (settling in and discussing aims, goals and expectation…	Research Health Visitor employed for the research at each site, trainined by clinical psychologist - or were qualified counsellors	Face to face	In the women's home (as much as possible)	After the 4-week waiting period (to test the other arm vs wait list control), listening visits were delivered in a series of up to eight sessions by trained RHVs, one in each centre. Scheduled at the participant's convenience. Women were initially offered a series of four listening visits over 4–6 weeks. At the fourth visit, the RHV and woman reviewed progress and decided whether to end treatment…	Not mentioned	Not mentioned	Only adherence. Sessions not recorded due to concerns around consent and impact on what the participants would say	A total of 125 women were randomised to listening visits, which commenced approximately 4 weeks after randomisation, and 117 women had at least one visit. In addition, 68 women in the antidepressant arm requested listening visits after the 4 week follow-up. 56.8% had the full 8 visits, 2nd most had 4 visits (11.2%), 21% had fewer than 4	High language demands as it is a talking therapy. No mention of it being delivered in other languages but seems possible to deliver with interpreters/same language therapists	Antidepressants as prescribed by their GP	Low	GP	Variation in prescription inline with NICE guidance	EPDS at 4 and 18 weeks after randomisation. Self report questionnaire.	Self report questionnaire, states it is in other languages but not which or if they were used	Self-report questionnaires, GP notes review. Exclusion criteria around being able to complete the forms in English.	The study as designed was unable to include women for whom English was not a first language or at least for whom completion of the questionnaires unaided - difficult mainly because of the availability and expense of translating questionnaires. "there were instances where women were not excluded who should have been (for example the two women whose English language skills should probably have made…	Not mentioned	The study as designed was unable to include women for whom English was not a first language or at least for whomparticipation in listening visits would not be possible. In a multicultural society, research of this nature is always difficult mainly because of the availability and expense of providing translators or therapists.	States that the primary outcome has been validated in other languages but not whether they administered any of these	Not mentioned	Not mentioned	1) Explicit - "were proficient in English at a level to complete all research assessments (two women whose first language was not English had some language assistance in completing the assessments and/or listening visit intervention)" (p9) 2) Explicit - participants excluded due to "poor English (n = 8)" (p24) 3) Implied - information pack sent with consent form, questionnaire (p8)	(p8) Inclusion Recently-delivered women aged 18 years or over; who had a live birth; and were living with their baby. Exclusion Women who had a stillbirth or neonatal death; whose baby was more than 26 weeks old, whose baby had been fostered or adopted; those with psychosis; alcohol or drug abuse; or those already receiving treatment for depression.	n/a	-	Table 7 p30	Mean 29.3 Range 18.9-44.0	All female	White 196 (77.8%) Black 29 (11.5%) Asian 13 (5.2%) Other 14 (5.6%)	Marital status Married 105 (44.3%) Not married 132 (55.7%) Living with partner Yes 184 (72.7%) No 69 (27.3) Number of children 1 - 96 (37.9%) 2/3 - 138 (54.5%) 4+ - 20 (7.9%) Paid employment/maternity leave Yes 133 (53.2%) No 177 (46.8%) Job classification Higher managerial 41 (24%) Lower managerial 28 (16.4%) Intermediate 38 (22.2%) Self-employed 5 (2.9%) Lower supervisory 2 (1.2%) Semi-routine …	-	-	-	254 (p27)
NIHR Depression	3002239	A pragmatic randomised controlled trial to evaluate the cost-effectiveness of a physical activity intervention as a treatment for depression: the treating depression with physical activity (TREAD) trial.	M Chalder, NJ Wiles, J Campbell, SP Hollinghurst, A Searle, AM Haase, AH Taylor, KR Fox, H Baxter, M Davis, H Thorp, R Winder, C Wright, M Calnan, DA Lawlor, TJ Peters, DJ Sharp, KM Turner, AA Montgomery and G Lewis	Objective: The TREAting Depression with physical activity (TREAD) study investigated the cost-effectiveness of a physical activity intervention, in addition to usual general practitioner care, as a treatment for people with depression. Design: An individually randomised, pragmatic, multicentre randomised controlled trial with follow-up at 4, 8 and 12 months. A subset of participants took part in …	2012	HTA		Individually randomised, two arm multicentre trial in which we compared physical activity in addition to usual care with usual care.	Mild/moderate depression	TREAD Physical Activity as a Treatment for Depression - Physical activity intervention	The physical activity intervention is primarily based on principles of SelfDetermination Theory and the communications strategy is derived from motivational interviewing. These are very useful for assisting the Physical Activity Facilitator. However, the patient may benefit from a model that is much simpler and relatively jargon free. Such a model that has been used previously in therapy setting …	None. PAF manual developed	Participants are first asked to attend an appointment with a Physical Activity Facilitator (PAF). The appointment lasts approximately one hour and takes place either at their general practice or their home. During this appointment, the PAF and the patient discuss ways of incorporating more physical activity into the patient’s life. The PAF discusses activity options and may provide information on…	physical activity facilitator (PAF)	Face to face, and telephone contact	GP or participant's home	Participants have first one hour appointment, then two further face-to-face sessions with their PAF over a 6-8 month period. Also provided with up to 10 telephone contacts for support and encouragement.	It is critical that a consistent and common content is offered and delivered by Physical Activity Facilitators in a style that fits with the principles of SelfDetermination Theory and Motivational Interviewing. If there is consistency, then at least we will know what has been tested by the research part of TREAD. For this reason PAFs will be asked to record at least some of their sessions so that…	Not mentioned	Some sessions recorded to check the main principles are adhered to.	‘Adequate dose’ of intervention received: By 4-month follow-up point 56.0%, Between 4- and 8-month follow-up point 13.7%, Between 8- and 12-month follow-up point 1.1% Did not receive ‘adequate dose’ 29.1%	High language demands as it is a talking therapy. No mention of it being delivered in other languages but seems possible to deliver with interpreters/same language therapists	Placebo - Drugs and their placebo were identically presented with participants aiming to take six tablets orally once a day (up to three sertraline 50mg or sertraline placebo; and up to three mirtazapine 15mg or mirtazapine placebo)	Low	GP	Usual care	BDI at the 4-month follow-up point. Self-report questionnaire	Self -report questionnaire	Self-report questionnaires. Exclusion criteria around being able to complete the forms in English.	Not mentioned	Not mentioned	Not mentioned	Not mentioned	Not mentioned	Not mentioned	1) Explicit - exclusion "unable to complete self-administered questionnaires in English" (p10) or "inability to complete self-administered questionnaires in English," (p141) 2) Implied - some recruitment through telephone conversation, some through GP leaflets (p10)	(p9) Inclusion criteria Patients were considered for inclusion if they: ■■ were aged 18–69 years at the time of assessment ■■ had a diagnosis of depression (F32, F33) according to the International Statistical Classification of Diseases and Related Health Problems, 10th Edition (ICD-10)41 using the revised Clinical Interview Schedule (CIS-R)42 ■■ scored ≥ 14 on the Beck Depression Inventory (BDI)…	n/a	-	Table 4 p21	Intervention mean(SD) 40.9(12.5) Control mean(SD) 38.8(12.7)	Male 122 (33.8%)	White 336 93.1%)	Married/cohabiting 167 (46.3%) Currently employed, studying or training 254 (70.4%) Homeowner 171 (47.4%) Educated to A level or beyond 191 (52.9%)	-	-	-	361 (p20)
NIHR Depression	3002373	Exercise for depression in care home residents: a randomised controlled trial with cost-effectiveness analysis (OPERA)	M Underwood, SE Lamb, S Eldridge, B Sheehan, A Slowther, A Spencer, M Thorogood, N Atherton, SA Bremner, A Devine, K Diaz-Ordaz, DR Ellard, R Potter, K Spanjers and SJC Taylor	Background: Many older people living in care homes (long term residential care or nursing homes) are depressed. Exercise is a promising non-drug intervention for preventing and treating depression in this population. Objective: To evaluate the impact of a ‘whole-home’ intervention, consisting of training for residential and nursing home staff backed up with a twice-weekly, physiotherapist-led exe…	2013	HTA		Two arm cluster randomised clincal trial, with pilot	Depression	The OPERA intervention was designed to test the effects of exercise and increased physical activity on depression and other important outcomes	A wholehome, ‘ecological’ intervention directed at changing the whole-home environment and the culture within care homes. The whole-home intervention consisted of training for residential and nursing home staff backed up with a twice-weekly physiotherapist-led exercise class. This approach, with the regular exercise groups at its core, was used to ensure that residents had maximum opportunity to …	CD of carefully designed playlist. Small and large soft foam/inflatable footballs (principally for the warm-up period), soft weighted hand balls and ankle weights, plus a 10-metre stretchy velvet band for the aerobic section. Carer training pack (with cue cards, posters and DVD). Supervision 2-6 monthly (experience dependant)	Physiotherapist and exercise champion in each home. Whole-home approach to encourage physical activities and deliver exercise classes.	Physiotherapist. 2 day training programme	Face to face, and telephone contact	Care home	1 day a week for 12 months (more in larger homes with more patients)	Three levels of exercise to match the expected levels of functional ability. Built into delivery.	Not reported	Process evaluation for both arms	The study achieved a 90% dose delivered: 90% in C&W and 89% in NEL. There were around 1256 (87%) residents who were eligible to attend groups of whom 478 (38%) were study participants. On average residents attended about half of the available sessions (31,705). An average group size of 10 (5.3 study participants and 4.6 non-study participants)	Exercise class for patients. 'Whole-home' model and training for care home staff is low demand on patients.	Depression awareness training for care home staff. Short, inexpensive, deliverable by a non-expert clinician, and to address relevant learning objectives for staff in the care home sector. Each clinician delivering the depression awareness training intervention session in the care homes attended a 120- to 150-minute training session. Delivered in all care homes in the trial.	Low	Clinician deleivered training to care home staff - not to patients	No	Geriatric Depression Scale-15 at 6 months. This brief instrument consists of 15 yes/no questions and has been well validated in care home populations	Self-report/assisted	Self-report and physical assessment. Some proxy measures and care home medication and safety data. Inclusion: English speaker (for assessments), Exclusion: severe problems communicating (for assessments).	Large print and audio versions given to participants with visual impairments (p15)	Not mentioned	In some homes, these surveys were completed by the care home manager due to language or literacy barriers or time constraints among the care workers (proxy measures) working with the residents on a day-to-day basis.	EQ5D validated in other languages	Not mentioned	Not mentioned	1) Explicit - home exclusion where "the majority of residents were non-English speaking" (p13) 2) Explicit - participant exclusion of "severe problems communicating (for assessments)" (p14) 3) Explicit - participant inclusion of "ability to understand and communicate in spoken English" (p52) or "English speaker" (p14) 3) Open to interpretation - "A specially trained research nurse [...] assess[ed…	(p14) Inclusion criteria: zz permanent resident in the care home zz aged ≥ 65 years zz English speaker (for assessments). Exclusion criteria: zz terminal illness or too ill to be seen at the time of assessment zz severe problems communicating (for assessments).	n/a	-	Full home details p22, Full individual details p62	Intervention mean(SD) 86.7 (7.2) Control mean(SD) 86.3 (7.5)	Female 677 (76%)	White 865 (98.2%)	Age left full-education: <14 385 (59%) 14-16 179 (27.5%) >16 88 (13.5%)	-	-	-	781 (p62)
NIHR Depression	3002530	Clinical effectiveness and cost-effectiveness of cognitive behavioural therapy as an adjunct to pharmacotherapy for treatment-resistant depression in primary care: the CoBalT randomised controlled trial	Nicola Wiles, Laura Thomas, Anna Abel, Maria Barnes, Fran Carroll, Nicola Ridgway, Sofie Sherlock, Nicholas Turner, Katherine Button, Lang’o Odondi, Chris Metcalfe, Amanda Owen-Smith, John Campbell, Anne Garland, Sandra Hollinghurst, Bill Jerrom, David Kessler, Willem Kuyken, Jill Morrison, Katrina Turner, Chris Williams, Tim Peters and Glyn Lewis	Background: Only one-third of patients with depression respond fully to treatment with antidepressant medication. However, there is little robust evidence to guide the management of those whose symptoms are ‘treatment resistant’. Objective: The CoBalT trial examined the clinical effectiveness and cost-effectiveness of cognitive behavioural therapy (CBT) as an adjunct to usual care (including phar…	2014	HTA		Individually randomised, two-parallel group, pragmatic, multicentre RCT.	Treatment-resistant depression	CBT (+ usual care)	Therapists used the seminal CBT depression treatment manuals with elaborations on the manual designed to address treatment resistance. The Moore and Garland manual emphasises approaches that overcome cognitive and behavioural avoidance, and formed the basis for the treatment manual used in an earlier MRC trial that examined the effectiveness of CBT for patients with residual depression.	CBT manual. 4 day training. Weekly supervision.	Based on a sample of nine recordings (one for each of the nine main therapists working on the trial), inter-rater reliability for the three raters evaluating fidelity to the CBT model was high (ICC 0.81), indicating very good agreement between the raters.	Therapists who were representative of CBT therapists working within NHS psychological therapy services	Face to face, and telephone contact	GP or NHS premises	Patients randomised to CBT received a course of 12 sessions, with (up to) a further six sessions if deemed clinically appropriate by the therapist. Sessions typically lasted 50–60 minutes.	The therapists were flexible in responding to problems raised by the patient	Not reported	Therapy sessions were recorded, with the patient’s consent, using a digital voice recorder. Individual permission was sought to use these recordings for teaching and/or research purposes. A random sample of recordings was selected, and fidelity to the CBT model evaluated by three independent raters from the Oxford Cognitive Therapy Centre using a recognised CBT rating scale	Based on a sample of nine recordings (one for each of the nine main therapists working on the trial), inter-rater reliability for the three raters evaluating fidelity to the CBT model was high (ICC 0.81), indicating very good agreement between the raters.	High language demands as it is a talking therapy. No mention of it being delivered in other languages but seems possible to deliver with interpreters/same language therapists	TAU - There were no restrictions on treatment options for patients randomised to be managed as usual by their GP. Patients could be referred for counselling or to secondary care (including for CBT) if it was deemed clinically appropriate by the GP. It was felt unethical to withhold the option of counselling or to restrict access to secondary care if the GP deemed it appropriate.	Low. CBT could be given, which has higher language demands, but would need to be delivered as it is clinically.	GP	Usual care	BDI-II score at 6 months post randomisation	Self -report questionnaire	Self -report measures. Medication from medical notes. Exclusion: 'patients who were not able to complete the study questionnaires'	Not mentioned	Not mentioned	Not mentioned	Not mentioned	Not mentioned	Not mentioned	1) Implied - recruitment via letter of invitation and information leaflet (p7) 2) Open to interpretation - "GPs excluded any patients whom they considered it would be inappropriate to invite" (p6)	(p5) Inclusion criteria Eligible patients were those aged 18–75 years, who were currently taking antidepressant medication, and had done so for at least 6 weeks at an adequate dose [based on the British National Formulary (BNF: www.bnf.org.uk/bnf) and advice from psychopharmacology experts)] (see Appendix 1). In addition, it was necessary for eligible patients to have adhered to their antidepress…	n/a	-	Full details on p28	Mean(SD) 49.6 (11.7)	Female 339 (72.3%)	White 459 (97.9%)	Marital status: Married/living as married 248 (52.9%) Single 89 (19%) Separated/divorced/widowed 132 (28.1%) Employment status: Paid employment (full or part-time) 206 (43.9%) Not in employment 133 (28.4%) Unemployed owing to ill health 130 (27.7%) Highest educational qualification: A-level, Higher Grade or above 217 (46.9%) GCSE, Standard Grade or other 130 (28.1%) No formal qualifications 116 (…	-	-	-	469 (p23)
NIHR Depression	3002547	Folate Augmentation of Treatment – Evaluation for Depression (FolATED): randomised trial and economic evaluation	The FolATED trialists namely (in alphabetical order), Emma Bedson, Diana Bell, Daniel Carr, Ben Carter, Dyfrig Hughes, Andrea Jorgensen, Helen Lewis, Keith Lloyd, Andrew McCaddon, Stuart Moat, Joshua Pink, Munir Pirmohamed, Seren Roberts, Ian Russell, Yvonne Sylvestre, Richard Tranter, Rhiannon Whitaker, Clare Wilkinson and Nefyn Williams	Background: Folate deficiency is associated with depression. Despite the biological plausibility of a causal link, the evidence that adding folate enhances antidepressant treatment is weak. Objectives: (1) Estimate the clinical effectiveness and cost-effectiveness of folic acid as adjunct to antidepressant medication (ADM). (2) Explore whether baseline folate and homocysteine predict response to …	2014	HTA		"three-centre, double-blind and placebo-controlled, but otherwise pragmatic, randomised trial of folic acid augmentation of antidepressant treatment for people with moderate to severe depression" (p5)	Depression	Folic acid (+ medication)	"to assess the clinical effectiveness and cost-effectiveness of adding folic acid to the antidepressant treatment of moderate to severe depression" (p4)	5mg folic acid. &TAU ADMs (details p7)	Tablets	GP	Oral	Patient determined	Unclear - 25 weeks? p5)	None planned	Not reported	We assessed adherence to the trial medication at 12 weeks in four ways: scores on the Morisky Questionnaire; counting returned trial medication; serum folate levels; and homocysteine levels.	Reports adherence in table 17	Low	Lactose placebo (p8)	Low	GP	No	BDI-II score at 25 weeks (p9)	Medium - self-reported questionnaire	Self-reported questionnaire	Not mentioned	Not mentioned	Not mentioned	Not mentioned	Not mentioned	Not mentioned	1) Open to interpretation - inclusion "able to give informed consent" (p5) 2) Implied - information sheet given to participants for 24 hours (p5)	(p5) Potential participants were eligible to take part in the trial if they met all these criteria: 1. presenting with moderate to severe depressive symptoms confirmed by a trial psychiatrist during the screening interview and reporting a score of at least 19 on the Beck Depression Inventory version 2 (BDI-II) at screening, and at least 17 at baseline84 2. being treated with ADM, or about to comm…	n/a	-	Table 7 p26	Range 19-81 Mean (SD) 45(13)	Male 160 (36%) Female 280 (64%)	White 427 (97%) Other 5 (1%) Not stated/missing 8 (2.%)	Marital status: Single 109 (25%) Had a partner 91 (21%) Have a partner 240 (54%) Employment status: Full time employed 121 (28%) Part time employed 124 (28%) Inactive 195 (44%)	-	-	-	475 (p21)
NIHR Depression	3002695	A randomised controlled trial of computerised cognitive behaviour therapy for the treatment of depression in primary care: the Randomised Evaluation of the Effectiveness and Acceptability of Computerised Therapy (REEACT) trial	Elizabeth Littlewood, Ana Duarte, Catherine Hewitt, Sarah Knowles, Stephen Palmer, Simon Walker, Phil Andersen, Ricardo Araya, Michael Barkham, Peter Bower, Sally Brabyn, Gwen Brierley, Cindy Cooper, Linda Gask, David Kessler, Helen Lester, Karina Lovell, Usman Muhammad, Glenys Parry, David A Richards, Rachel Richardson, Debbie Tallon, Puvan Tharmanathan, David White and Simon Gilbody on behalf o…	Background: Computerised cognitive behaviour therapy (cCBT) has been developed as an efficient form of therapy delivery with the potential to enhance access to psychological care. Independent research is needed which examines both the clinical effectiveness and cost-effectiveness of cCBT over the short and longer term. Objectives: To compare the clinical effectiveness and cost-effectiveness of cC…	2015	HTA		"pragmatic, multicentre, open, three-armed parallel RCT with simple randomisation" (p5)	Depression	Comparing paid vs free cCBT, both vs TAU	"l to establish the clinical effectiveness and cost-effectiveness of the addition of cCBT to usual GP care compared with usual GP care alone over a 2-year trial follow-up period l to establish the acceptability (to patients and health professionals) of cCBT l to establish the differential clinical effectiveness and cost-effectiveness of a free-to-use computerised package, in comparison with a com…	Therapy	(1) "Beating The Blues" cCBT plus GP care, (2) MoodGYM cCBT plus GP care (1 & 2) received weekly technical support and engagement encouragement phonecalls	(1) "Beating The Blues", (2) "MoodGYM", and "staff completed each of the two cCBT programs in order to familiarise themselves with the nature and content of these programs"	Web therapy	"(1) in the participant’s own home (if the participant already had a computer and a broadband connection at home); (2) in a central location close to the participant’s home – this could be in a psychotherapy department, a local library or a large GP practice (where a standalone computer in a private room operating on a weekly booking system would be provided); or (3) in the GP practice (provided …	(1) Beating the blues: "15-minute introductory video followed by eight therapy sessions of approximately 50 minutes’ duration each, with homework exercises between sessions" (p11) (2) MoodGYM: "five interactive modules of approximately 30–45 minutes’ duration, with revision of all aspects of the program in the sixth session. The program includes a personal workbook containing exercises and assess…	Location varied according to patient preference	Not reported	Participant self-report	All participants reported some difficulties with engaging with the programs, but, consistent with their reported attitudes, there was a trend for ‘positive’ participants to report greater adherence, and three of the four participants who reported completing the programs were in this group. ‘Negative’ participants reported lower levels of engagement than the rest of the sample, suggesting that par…	High	TAU - "usual GP care alone" (p10) - In line with the overall pragmatic approach of the trial, we replicated ‘usual GP care’ by making no specific patient-level recommendation or requirement to alter usual GP care by participating in the trial. However, GPs were reminded of the existence of NICE guidance on the management of depression,15 including the prescription of antidepressants, where this i…	Low	GP	No	PHQ-9 at 4 months (p12), "A variety of disease-specific and generic outcome measures were administered to ascertain clinical effectiveness. Cost-effectiveness was determined by obtaining measures of HRQoL and resource utilisation using self-report questionnaires, along with objective data collection from participants’ GP medical records" (p12)	Medium - self-reported questionnaire	Self-reported questionnaire	Not mentioned	Not mentioned	Not mentioned	Not mentioned	Not mentioned	Not mentioned	1) Explicit - exclusion "They were not able to read and write in English." (p6)	(p5) Inclusion criteria Potential participants were eligible for inclusion in the trial if they met the following criteria: l They met the inclusion threshold of a score of ≥ 10 on the PHQ-9 depression severity instrument.13 This cut-off point is known to detect clinical depression (major depression) in a UK primary care population with sensitivity of 91.7% and specificity of 78.3%.14 l They were…	n/a	-	Table 4 p38	BeatingTheBlues mean(SD) 39.61 (12.34) MoodGYM mean(SD) 39.43 (12.96) UC mean(SD) 40.52 (12.64)	Female 462 (66.9%)	White - British 657 (95.1%) White - Irish 1 (0.1%) Any other white background 16 (2.3%) Mixed - white and black Caribbean 3 (0.4%) Mixed - white and black African 1 (0.1%) Any other mixed background 1 (0.1%) Asian or Asian British - Indian 2 (0.3%) Asian or Asian British - Pakistani 1 (0.1%) Chinese 4 (0.6%) Other 5 (0.7%)	Marital status: Married 254 (36.8%) Living with a partner 115 (16.6%) Divorced/separated 103 (14.9%) Widowed 10 (1.4%) Single/never married 203 (29.4%) Other 6 (0.9%) Educational qualification: GCSE/O level 142 (20.5%) GCE A/AS level or Scottish Higher 83 (12%) NVQ/SVQ levels 1–3 75 (10.9%) GNVQ (Advanced) 13 (1.9%) B Tec Certificate 13 (1.9%) B Tec Diploma 22 (3.2%) National Certificate or Diplo…	-	-	-	691 (p37)
NIHR Depression	3002759	The effectiveness and cost-effectiveness of mindfulness-based cognitive therapy compared with maintenance antidepressant treatment in the prevention of depressive relapse/recurrence: results of a randomised controlled trial (the PREVENT study)	Willem Kuyken, Rachel Hayes, Barbara Barrett, Richard Byng, Tim Dalgleish, David Kessler, Glyn Lewis, Edward Watkins, Nicola Morant, Rod S Taylor and Sarah Byford	Background: Individuals with a history of recurrent depression have a high risk of repeated depressive relapse/recurrence. Maintenance antidepressant medication (m-ADM) for at least 2 years is the current recommended treatment, but many individuals are interested in alternatives to m-ADM. Mindfulness-based cognitive therapy (MBCT) has been shown to reduce the risk of relapse/recurrence compared w…	2015	HTA		"two-arm, multicentre, single-blind superiority trial" (p9)	Depression	MBCT-TS	"to assess the acceptability of MBCT-TS from the perspectives of patients and included a quantitative analysis of potential mediators" (pxxi)"	Therapy with support to taper/stop anti-depressants	"Mindfulness-based cognitive therapy with support to taper and/or discontinue antidepressant medication" (p12)	MBCT-TS provided by trained therapists	Face to face	"a variety of settings including university campuses, hospital sites and other community-based room" (p12)	"eight 2.25-hour group sessions, normally over consecutive weeks, with up to four refresher sessions offered in the year following the end of the 8-week programme." (p12)					Low	Maintenance antidepressants	Low	GP	No	"The occurrence of any depressive relapse/recurrence, and time from randomisation to relapse/recurrence" (p14)	High - SCID-LIFE interview (p14)	Self-reported questionnaire	Not mentioned	Not mentioned	Not mentioned	Not mentioned	Not mentioned	Not mentioned	1) Implied - recruitment through telephone conversation (p10)	(p9) Inclusion criteria Participants were considered for inclusion if they: l had a diagnosis of recurrent major depressive disorder in full or partial remission according to the Diagnostic and Statistical Manual of Mental Disorders-Fourth Edition (DSM-IV)47 l had had three or more previous major depressive episodes in which depression was the primary disorder and it was not secondary to substanc…	n/a	-	Table 7 p26 (yes, again)	MBCT-TS mean(SD), range 50 (12) 22-78 ADM mean(SD), range: 49(13) 20-79	Female 325 (76.7%)	White 420 (99.1%)	Marital status: Single 80 (18.9%) Married, cohabiting or civil partnership 265 (16.5%) Separated, divorced or widowed 77 (18.2%) Missing 2 (0.5%) Level of education: No educational qualifications 20 (4.7%) Some school qualifications 81 (19.1%) High school and/or vocational qualification 176 (41.5%) University degree/professional qualification 138 (32.5%) Missing 9 (2.1%) Social class (ONS grading…	-	-	-	424 (p24)
NIHR Depression	3003113	Randomised controlled trial of Antiglucocorticoid augmentation (metyrapone) of antiDepressants in Depression (ADD Study)	I Nicol Ferrier, Ian M Anderson, Jane Barnes, Peter Gallagher, Heinz CR Grunze, Peter M Haddad, Allan O House, Tom Hughes, Adrian J Lloyd, Chrysovalanto Mamasoula, Elaine McColl, Simon Pearce, Najma Siddiqi, Baxi Sinha, Chris Speed, Nick Steen, June Wainwright, Stuart Watson, Fiona H Winter, R Hamish McAllister-Williams and the ADD Study Team	Background: Depressed patients who do not respond to second-line antidepressant drugs are characterised as suffering from treatment-refractory depression (TRD). Chronic psychosocial stress hypothalamic–pituitary–adrenal (HPA) axis dysfunction is associated with attenuated responses to antidepressants. Corticosteroid co-administration reduces the increase in forebrain 5-hydroxytryptamine with sele…	2015	EME		"multicentre, patient-randomised, double-blind placebo-controlled trial of metyrapone augmentation of serotonergic antidepressants in patients with TRD in the UK NHS" (pxxi)	Depression	Metyrapone	"to determine whether or not metyrapone (500 mg twice a day) for 21 days is efficacious in augmenting ongoing treatment with conventional serotonergic antidepressants in TRD." (pxxi)	Target dose: 500mg metyrapone	Tablets	GP	Oral	Patient determined	"twice daily, prescribed in the morning and at noon, for 21 days" (p19)					Low	Placebo "visually identical" (p19)	Low	GP	No	"Montgomery–Åsberg Depression Rating Scale (MADRS)74 scored at baseline and 2 weeks post treatment (week +5 from randomisation)" (p4)	Medium - self-reported questionnaire	Self-reported questionnaire	Not mentioned	Not mentioned	Not mentioned	Not mentioned	Not mentioned	Not mentioned	1) Implied - recruitment of HV by written advertisements and email (p19) 2) Open to interpretation - exclusion of "those who did not understand the instructions" (p13)	(p18) Eligibility criteria l Diagnostic and Statistical Manual of Mental Disorders-Fourth Edition (DSM-IV)108-defined major depressive episode, assessed using the Structured Clinical Interview for DSM (SCID) research version.109 l HDRS17110 score of ≥ 18 at weeks –2 and 0 (see below). l Massachusetts General Hospital Treatment Resistant Depression (MGH-TRD) staging score of 2–10 as a measure of t…	n/a	-	Full details on Table 5 p26	Placebo mean(SD): 45.2 (10.4) Metyrapone mean(SD): 47.6(9.9)	Male 66 (40%) Female 99 (60%)	White 157 (92.5%) Other 8 (4.8%)	-	-	-	-	165 (p23)
NIHR Depression	3009251	The second Randomised Evaluation of the Effectiveness, cost-effectiveness and Acceptability of Computerised Therapy (REEACT-2) trial: does the provision of telephone support enhance the effectiveness of computer-delivered cognitive behaviour therapy? A randomised controlled trial	Sally Brabyn, Ricardo Araya, Michael Barkham, Peter Bower, Cindy Cooper, Ana Duarte, David Kessler, Sarah Knowles, Karina Lovell, Elizabeth Littlewood, Richard Mattock, Stephen Palmer, Jodi Pervin, David Richards, Debbie Tallon, David White, Simon Walker, Gillian Worthy and Simon Gilbody on behalf of the REEACT Team	Background: Computerised cognitive behaviour therapy (cCBT) is an efficient form of therapy potentially improving access to psychological care. Indirect evidence suggests that the uptake and effectiveness of cCBT can be increased if facilitated by telephone, but this is not routinely offered in the NHS. Objectives: To compare the clinical effectiveness and cost-effectiveness of telephone-facilita…	2016	HTA		"multisite, pragmatic, open, two-arm, parallel-group randomised controlled trial" (p5)	Depression	MoodGym app therapy	Effectiveness of telephone support with app-led cCBT therapy	App-led therapy	(1) MoodGYM - "a free-to-use, internet-based, interactive CBT program for depression, developed and copyrighted at the Australian National University Centre for Mental Health Research" (p9) (2) regular (ideally weekly) telephone calls from a trained worker to offer support, guidance and encouragement	"a trained worker" (p9)	Web therapy	Patient determined	(1) weekly supportive/facilitative telephone calls plus cCBT (telephonefacilitated cCBT) (2) "five interactive modules released sequentially and lasting approximately 30–45 minutes and a sixth session that is predominantly consolidation and revision. Study participants were asked to aim to complete one session each week." (p9)	"Tailoring: Telephone support workers worked to a manual but their conversations were not scripted. The telephone support programme could be tailored to some extent because there was some variation in the severity of participants’ depression, their availability and their willingness or ability to complete a module each week." (p10)				High	MoodGYM with a free helplin number, but without the regular telephone calls (p9)	Medium	MoodGYM app	No	PHQ-9 at 4 months (p11)	Medium - self-reported questionnaire	Self-reported questionnaires (p11)	Not mentioned	Open to interpretation - Those who preferred a face-to-face interview completed the consent process at the first meeting. (p7)	Not mentioned	Not mentioned	Not mentioned	Not mentioned	1) Explicit - exclusion "not able to read and write in English." (p6) 2) Implicit - instructions given in patient information sheet (p6)	(p6) Inclusion criteria Participants who met the following criteria were eligible to enter the study: l aged ≥ 18 years l not currently in receipt of cCBT or specialist psychological therapy l score of ≥ 10 overall (indicating moderate, moderately severe or severe depression) and < 3 for item 9 (measuring suicidal thoughts)14 on the PHQ-9 depression severity measure. Both incident and prevalent c…	n/a	-	Full details on p20)	mean 40.6 SD 13.8 Median 40.6 Range 18.2-77.1	Male 131 (35.5) Female 238 (64.5%)	White British 347 (94%) Chinese 1 (0.3%) Other 4 (1.1%) White Irish 2 (0.6%) Other white 5 (1.4%) Mixed - white and black Caribbean 2 (0.6%) Mixed - white and black African 1 (0.3%) Mixed - white and Asian 1 (0.3%) Other mixed 3 (0.8%) Asian or Asian British - Indian 2 (0.6%) Asian or Asian British - Pakistani 1 (0.3%)	Highest Qualifications (all) Not answered 6 GCSE/O-Level 59 (16.3%) GCE A/AS Level or Scottish Higher 51 (14%) NVW/SVQ levels 1-3 46 (12.7%) GNVQ (Advanced) 7 (1.9%) BTEC Certificate 3 (0.8%) BTEC Diploma 10 (2.8%) National Certificate or Diploma (ONC/OND) 30 (8.3%) Qualified Teacher Status 7 (1.9%) Higher Education Diploma 15 (4.1%) Degree (first/ordinary) 61 (16.8%) Post-graduate certificate 11…	-	-	-	369 (p20)
NIHR Depression	3009961	CollAborative care and active surveillance for Screen-Positive EldeRs with subthreshold depression (CASPER): a multicentred randomised controlled trial of clinical effectiveness and cost-effectiveness	Helen Lewis, Joy Adamson, Katie Atherton, Della Bailey, Jacqueline Birtwistle, Katharine Bosanquet, Emily Clare, Jaime Delgadillo, David Ekers, Deborah Foster, Rhian Gabe, Samantha Gascoyne, Lesley Haley, Rebecca Hargate, Catherine Hewitt, John Holmes, Ada Keding, Amanda Lilley-Kelly, Jahnese Maya, Dean McMillan, Shaista Meer, Jodi Meredith, Natasha Mitchell, Sarah Nutbrown, Karen Overend, Madeli…	Background: Efforts to reduce the burden of illness and personal suffering associated with depression in older adults have focused on those with more severe depressive syndromes. Less attention has been paid to those with mild disorders/subthreshold depression, but these patients also suffer significant impairments in their quality of life and level of functioning. There is currently no clear evi…	2017	HTA		"pragmatic, multicentred, two-arm, parallel, open RCT" (p7)	Subthreshold depression	Collaborative care	(p5) Pilot study: 1. To develop a low-intensity collaborative-care intervention based on evidence-supported models of care for those aged ≥ 75 years with screen-positive subthreshold depression who represent ‘older’ older adults. 2. To establish the acceptability and uptake of this service by ‘older’ older adults with screen-positive subthreshold depression in primary care. 3. To test the feasibi…	None	"a low-intensity programme of collaborative care using behavioural activation, designed specifically for those aged ≥ 65 years with subthreshold depression" (p10)	"a case manager [a primary care mental health worker/Improving Access to Psychological Therapies (IAPT) worker]" (p10)	Face to face, then telephone (p11)	Home	Weekly					High	TAU - "usual GP care. They received no additional care to the usual primary care management of subthreshold depression offered by their GP, in line with NICE depression guidance as implemented by their GP and local service provision" (p10)	Low	GP	No	(p31) l Valid PHQ-9 outcome data were available for 83% of patients at 4 months and 74% of patients at 12 months. Attribution was substantially greater in the collaborative care arm (see Table 14). l The primary analysis model revealed significantly greater average improvements in PHQ-9 score in favour of collaborative care: 1.31 score points (p < 0.001) at 4 months’ follow-up and 1.33 score poin…	Medium - self-reported questionnaire	Self-reported questionnaires (p43)	(1) Open to interpretation - "subsequent sessions were carried out on a weekly basis by telephone unless the participant had sensory impairments or preferred to have face-to-face visits" (p11) (2) Open to interpretation - "In addition, when individuals displayed mild cognitive impairment, simpler language was used and the steps in each session were reduced along with homework. Questions were also…	Not mentioned	Not mentioned	Not mentioned	Not mentioned	Not mentioned	1) Implied - patients recruited by information pack, given Whooley questions, PHQ-9 etc (p8)	(p7) Inclusion criteria Those for whom the following criteria applied were eligible for inclusion in the trial: l aged ≥ 75 years during the pilot phase or ≥ 65 years during the main trial (see Chapter 4) l identified by a GP practice as being able to take part in collaborative care. Exclusion criteria Potential participants were excluded if identified by a primary care clinician as: l having a k…	n/a	-	Full details on p27	CC Mean(SD): 77.1 (7.08) UC Mean(SD): 77.5 (7.18) CC Median (min, max): 77 (65, 96) UC Media (min, max): 78 (64, 93)	Male 298 (42.3%) Female 407 (57.7%)	White 698 (99.3%) Asian or Asian British 2 (0.3%) Black of black British 2 (0.3%) Other 1 (0.1%)	Educated after 16: 319 (45.2%) Degree or equivalent professional qualification: 261 (37%)	-	-	-	344 (p26)
NIHR Depression	3010894	Cost and Outcome of BehaviouRal Activation (COBRA): a randomised controlled trial of behavioural activation versus cognitive–behavioural therapy for depression	David A Richards, Shelley Rhodes, David Ekers, Dean McMillan, Rod S Taylor, Sarah Byford, Barbara Barrett, Katie Finning, Poushali Ganguli, Fiona Warren, Paul Farrand, Simon Gilbody, Willem Kuyken, Heather O’Mahen, Ed Watkins, Kim Wright, Nigel Reed, Emily Fletcher, Steven D Hollon, Lucy Moore, Amy Backhouse, Claire Farrow, Julie Garry, Deborah Kemp, Faye Plummer, Faith Warner and Rebecca Woodhou…	Background: Depression is a common, debilitating and costly disorder. The best-evidenced psychological therapy – cognitive–behavioural therapy (CBT) – is complex and costly. A simpler therapy, behavioural activation (BA), may be an effective alternative. Objectives: To determine the clinical effectiveness and cost-effectiveness of BA compared with CBT for depressed adults at 12 and 18 months’ fol…	2017	HTA		Randomised controlled non-inferiority trial.	Depression	Behavioural activation and CBT	Comparing behavioural activation vs CBT for depression	Training manual for therapists (p9)	(1) Behavioural activation therapy; (2) CBT	Trained therapists	Face to face	Unclear	(1) "Sessions were face to face, of 1 hour duration, with the option of being conducted up to twice weekly over the first 2 months and weekly thereafter" (p8) (2) "Sessions were face to face, of 1 hour duration, with the option of being conducted up o twice weekly over the first 2 months and weekly thereafter." (p9)					High	No TAU control - just the two treatment arms	-	-	-	"PHQ-9 at 12 months" (p19)	Medium - self-reported questionnaire	Self-reported questionnaires (p25)	Not mentioned	Not mentioned	Not mentioned	Not mentioned	Not mentioned	Not mentioned	1) Implied - patients invited by letter, interviewed (p8)	(p6) Inclusion People aged ≥ 18 years with a major depressive disorder (MDD) as assessed by the Structured Clinical Interview for DSM Disorders (SCID) and Diagnostic and Statistical Manual for Mental Disorders-Fourth Edition (DSM-IV) were eligible to take part in the study.45 Researchers were trained to administer the SCID using established training and inter-rater reliability procedures in use a…	n/a	-	Full details in Table 4 p22	mean 43.5 SD 14.1 range 18-84	Male 150 (34%) Female 290 (66%)	White British 401 (91%) Other 39 (9%)	Marital status: (all) Single 127 (29%) Cohabiting (not married) 54 (12%) Civil partnership 2 (1%) Married 176 (40%) Divorced/separated 81 (18%) Level of eduation: (all) No qualifications 22 (13%) GCSEs/O-Levels 79 (18%) AS/A-Levels 50 (11%) NVQ or other vocational qualification 125 (28%) Undergraduate degree 79 (18%) Postgraduate degree 42 (10%) Doctoral degree 3 (1%) Professional degree 7 (2%)	-	-	-	440 (p19)
NIHR Depression	3011645	CollAborative care for Screen-Positive EldeRs with major depression (CASPER plus): a multicentred randomised controlled trial of clinical effectiveness and cost-effectiveness	Katharine Bosanquet, Joy Adamson, Katie Atherton, Della Bailey, Catherine Baxter, Jules Beresford-Dent, Jacqueline Birtwistle, Carolyn Chew-Graham, Emily Clare, Jaime Delgadillo, David Ekers, Deborah Foster, Rhian Gabe, Samantha Gascoyne, Lesley Haley, Jahnese Hamilton, Rebecca Hargate, Catherine Hewitt, John Holmes, Ada Keding, Helen Lewis, Dean McMillan, Shaista Meer, Natasha Mitchell, Sarah Nu…	Background: Depression in older adults is common and is associated with poor quality of life, increased morbidity and early mortality, and increased health and social care use. Collaborative care, a low-intensity intervention for depression that is shown to be effective in working-age adults, has not yet been evaluated in older people with depression who are managed in UK primary care. The CollAb…	2017	HTA		"pragmatic, multicentred, two-arm, parallel, open RC" (p5)	Major depression	Collaborative care	(p208) The research objectives of the CASPER PLUS sub-study are: 1. To establish the clinical effectiveness of a collaborative care (‘major depressive episode’) depression within a definitive RCT. 2. To examine the cost effectiveness of a collaborative care intervention for older people with screen-positive above-threshold (‘major depressive episode’) depression within a definitive RCT.	None	"a low-intensity programme of collaborative care using behavioural activation, designed specifically for those aged ≥ 65 years with major depression" (p7)	Case manager	Face to face	Home unless other venue preferred (p8)	8-10 weeks (p8)					High	TAU - "They received no care additional to the usual primary care management of major depression offered by their GP in line with NICE depression guidance as implemented by their GP and local service provision." (p7)	Low	GP	No	"PHQ-9 at 4 months’ follow-up" (p10)	Medium - self-reported questionnaires	Self-reported questionnaires	(1) "a larger font and increased space for writing was introduced. In addition, when individuals displayed mild cognitive impairment, simpler language was used and the number of steps in each session, along with the homework, was reduced. Questions were also added to help the case manager assess the participant’s understanding of the treatment principles." (p9) (2) open to interpretation - "subse…	Not mentioned	Not mentioned	Not mentioned	Not mentioned	Not mentioned	1) Implied - recruitment through letter and information pack, completion of Whooley questions (p6)	(p5) Inclusion criteria People for whom both of the following criteria applied: l aged ≥ 65 years l identified by GP practice as being able to take part in collaborative care. Exclusion criteria Potential participants were excluded if identified by primary care clinicians as meeting one of the following criteria: l known alcohol dependency (as recorded on GP records) l known to be experiencing ps…	n/a	-	Full details in Table 10 p24	CC Mean(SD): 72.5 (6.57) UC Mean(SD): 71.8 (6.07) CC Median (min, max): 71 (64, 98) UC Media (min, max): 70 (65, 92)	Male 183 (37.81%) Female 301 (62.19%)	White 474 (98.5%) Asian or Asian British 1 (0.2%) Black of black British 1 (0.2%) Other 5 (1%)	Educated after 16: 209 (43.1%) Degree or equivalent professional qualification: 125 (25.8%)	-	-	-	485 (p20)
NIHR Depression	3021327	Behavioural activation versus guided self-help for depression in adults with learning disabilities: the BeatIt RCT	Andrew Jahoda, Richard Hastings, Chris Hatton, Sally-Ann Cooper, Nicola McMeekin, Dave Dagnan, Kim Appleton, Katie Scott, Lauren Fulton, Robert Jones, Alex McConnachie, Rachel Zhang, Rosie Knight, Dawn Knowles, Christopher Williams, Andy Briggs and Craig Melville	Background: Depression is the most prevalent mental health problem among people with learning disabilities. Objective: The trial investigated the clinical effectiveness and cost-effectiveness of behavioural activation for depression experienced by people with mild to moderate learning disabilities. The intervention was compared with a guided self-help intervention. Design: A multicentre, single-b…	2018	HTA		"a multicentre, single-blind RCT of adapted behavioural activation compared with an adapted, guided self-help intervention" (p5)	Depression (in adults with learning disabilities)	CBT (1) BeatIt, (2) StepUp	Comparing behavioural activation vs guided self-help interventions for depression	None	(1) "BeatIt" behavioural activation, (2) "StepUp" guidede self-help intervention (pxxv)	Trained therapists	Face to face	Home	(1) BeatIt 1-2hr weekly-fortnightly sessions (p11); (2) StepUp 1-1.5hr weekly-fortnightly sessions (p13)					High but lower than CBT - "Behavioural activation is less dependent on verbal communication" (p105)	No TAU control - just the two treatment arms	-	-	-	"Glasgow Depression Scale for people with a Learning Disability (GDS-LD) score at 12 months post randomisation" (pxxvi)	Medium - self-reported questionnaire	Carer-reported and self-reported questionnaires, and medication use (pxxvi)	(1) Open to interpretation - "Adaptations to BeatIt: A number of adaptations was made to ensure that the behavioural activation intervention was both accessible to clients with a learning disability and sensitive to their life circumstances. There was careful piloting of the intervention and the views of people with learning disabilities and their families played a crucial role in determining the…	Not mentioned	Not mentioned	Not mentioned	Not mentioned	Not mentioned	1) Explicit - inclusion "Had a level of expressive and receptive communication skills in English to allow for participation in treatment (reading skills were not required)." (p6)	(p6) Inclusion criteria l Had mild/moderate learning disabilities as assessed using the Wechsler Abbreviated Scale of Intelligence™ (WASI™)42 and a modified version of the Adaptive Behavior Scale – Residential and Community: Second Edition (ABS-RC2)43 to assess adaptive behaviour skills. l Aged ≥ 18 years. l Had clinically significant unipolar depression as determined using the Diagnostic Criteri…	n/a	-	Full details p26	StepUp mean 40.1 SD 12.0 BeatIt mean 40.3 SD 11.7	StepUp Male 38 (49.4%), Female 39 (50.6%) BeatIt Male 38 (45.2%), Female 46 (54.8%)	White 156 (96.9%) Other 3 (1.9%) Unknown 2 (1.2%)	Marital status: (all) Married/live-in partner 12 (7.5%) Separated/divorced/widowed 7 (4.3%) Single 140 (87%) Unknown 2 (1.2%)	-	-	-	161 (p24)
NIHR Depression	3021592	Combining mirtazapine with SSRIs or SNRIs for treatment-resistant depression: the MIR RCT	David Kessler, Alison Burns, Debbie Tallon, Glyn Lewis, Stephanie MacNeill, Jeff Round, William Hollingworth, Carolyn Chew-Graham, Ian Anderson, John Campbell, Chris Dickens, Una Macleod, Simon Gilbody, Simon Davies, Tim J Peters and Nicola Wiles	Background: Depression is usually managed in primary care and antidepressants are often the first-line treatment, but only half of those treated respond to a single antidepressant. Objectives: To investigate whether or not combining mirtazapine with serotonin–noradrenaline reuptake inhibitor (SNRI) or selective serotonin reuptake inhibitor (SSRI) antidepressants results in better patient outcomes…	2018	HTA		"a two-parallel-group, multicentre, pragmatic, placebo-controlled randomised trial with allocation at the level of the individual." (p5)	Depression	Mirtazapine	Comparing antidepressant medication vs placebo	Target dose: 15mg mirtazapine	Tablets	GP	Oral	Home	"one × 15-mg oral capsule per day for 2 weeks, followed by 2 × 15-mg oral capsules per day for up to 12 months" (p12)					Low	Placebo capsules whcih "exactly matched the encapsulated mirtazapine in dimensions and appearance, so that allocation concealment and blinding of the trial were maintained." (p12)	Low	GP	No	"change in the BDI-II score at 12 weeks post randomisation, measured as a continuous variable" (p11)	Medium - self-reported questionnaire	Self-reported questionnaire	Not mentioned	Not mentioned	Not mentioned	Not mentioned	Not mentioned	Not mentioned	1) Open to interpretation - exclusion criteria of "people who were unable to complete the questionnaires" (p6) 2) Implied - invitation by leaflet and letter, telephone interview (p7)	(p5) Inclusion criteria (all must apply) Eligible patients were those who met all of the following criteria. l Aged ≥ 18 years and in primary care. l Treated for depression for at least 6 weeks with any one of the following SSRI or SNRI antidepressants at recommended BNF doses – fluoxetine, sertraline, citalopram, escitalopram, fluvoxamine, paroxetine, duloxetine or venlafaxine (see Appendix 1, T…	n/a	-	Full details p24	drug: mean 50.5 SD 13.8 placebo: mean 49.9 SD 68.6 (p25)	Female 332 (69.2%)	White 468 (97.5%) Mixed 8 (1.7%) Asian/British Asian 2 (0.4%) Other 2 (0.4%)	Marital status - all Married 277 (57.7%) Single 100 (20.8%) Separated 18 (3.8%) Divorced 59 (12.3%) Widowed 26 (5.4%) Employment status - all Employed 244 (50.8%) Unemployed 236 (49.2%)	-	-	-	480 (p20)
NIHR Depression	3021707	Radically open dialectical behaviour therapy for refractory depression: the RefraMED RCT	Thomas R Lynch, Roelie J Hempel, Ben Whalley, Sarah Byford, Rampaul Chamba, Paul Clarke, Susan Clarke, David Kingdon, Heather O’Mahen, Bob Remington, Sophie C Rushbrook, James Shearer, Maggie Stanton, Michaela Swales, Alan Watkins and Ian T Russell	Background: About one-third of patients who are depressed do not respond to antidepressant medication (ADM) and traditional psychotherapy shows limited benefits. However, most randomised trials have excluded the most sick patients, especially with comorbid personality disorder. Radically open dialectical behaviour therapy (RO DBT) is a new treatment targeting emotionally overcontrolled personalit…	2018	EME		"a multicentre randomised controlled trial (RCT)" (p7)	Major depressive disorder	"RO DBT" - "A novel transdiagnostic psychotherapy" (p3)	Effectiveness of RO DBT for treatment resistant depression	None	Therapy	Trained therapists	Face to face	"Therapy sites" (p14)	x29 50-60 minute therapy sessions weekly; x27 2.5hr training skills classes					High	TAU - "(primarily) of prescribed ADM or psychotherapy (with the exception of standard DBT)" (p13)	High in the case of those receiving therapy as part of TAU	GP	No	"difference in depressive symptoms at 12 months between patients receiving RO DBT and TAU, as measured using the 17-item HRSD.63 The HRSD was assessed at four time points (baseline and at 7, 12 and 18 months after randomisation) by trained assessors" (p15)	Medium - self-reported questionnaires	Self-reported questionnaire	Not mentioned	Not mentioned	Not mentioned	Not mentioned	Not mentioned	Not mentioned	1) Explicit - "patients had to [...] speak English well enough to participate in the treatment and the study" (p8) 2) Implied - some participant self-selection through posters, leaflets and website, contacted by telephone to discuss study and give verbal consent (p9)	(p8) Inclusion criteria Participants were considered eligible if they were aged ≥ 18 years, had a HRSD63 score of at least 15 points (note that a HRSD score of 14 points is regularly used as the upper limit for partial remission), had a current diagnosis of major depressive disorder [as assessed with the Structured Clinical Interview for DSM-IV Axis I Disorders (SCID-I)64] and had refractory depr…	n/a	-	Full details p33-34	"193 participants (77%) were aged between 35 and 65 years" (p3) 17-25 8 (3.2%) 25-35 34 (13.7%) 35-45 47 (18.9%) 45-55 91 (36.5%) 55-65 55 (22.1%) 65-100 14 (5.6%)	"164 participants were female (64%)" (p33)	White British 222 (93.3%) White Other 10 (4.2%) Other 6 (2.5%) "The vast majority of participants (n = 222; 93%) were of white British descent"	124 (50%) reported being in a relationship. With regard to highest education level, 113 participants (46%) had higher education experience Income (£) (all) 0-5000 59 (26.7%) 5001-10,000 36 (16.3%) 10,001-20,000 46 (20.8%) 20,001-32,000 43 (19.5%) 32,001-50,000 23 (10.4%) >50,000 14 (6.3%) Education (all) Left school before 16 years 37 (15.4%) Left school at 16 years 67 (27.8%) Left school at 18 y…	-	-	-	162 (p31)
NIHR Depression	3003395	Clinical effectiveness and cost-effectiveness of collaborative care for depression in UK primary care (CADET): a cluster randomised controlled trial	Richards et al	Background Collaborative care is effective for depression management in the USA. There is little UK evidence on its clinical effectiveness and cost-effectiveness. Objective To determine the clinical effectiveness and cost-effectiveness of collaborative care compared with usual care in the management of patients with moderate to severe depression. Design Cluster randomised controlled trial. Settin…	2016	EME		"a cluster randomised controlled trial." (pxxiii)	Depression	Collaborative care	Comparing collaborative care vs. TAU	- Collaborative care sessions mostly over the phone ,mostly weekly - Hospital Anxiety and Depression Scale (HADS) each session	Therapy	"Care manager" (p7)	Initial face to face, then telephone	Gp or home	30-40 minute initial session, then 15-20 minute sessions. Frequency varied but typically weekly (p7)					High	TAU - "Participants received care from their GP according to usual clinical practice, which for these participants included treatment with antidepressants and referral for other treatments. We recorded every aspect of usual care but did not specify a treatment programme, in line with the pragmatic nature of this trial." (pxxv)	Low	GP	"Although most follow-on appointments were by telephone, care managers could arrange to meet the participant face-to-face if either party thought that this was desirable." (p7)	"PHQ-9 at 4 months" (pxxv)	Medium - self-reported questionnaire (PHQ-9)	Self-reported questionnaires "PHQ-9 at 12 months, quality of life [Short Form questionnaire-36 items (SF-36)], worry and anxiety [General Anxiety Disorder-7 (GAD-7)] at 4 and 12 months, health state values (health-related quality-of-life) [European Quality of Life-5 Dimensions three-level version (EQ-5D-3L)] at 4 and 12 months and participant satisfaction (Client Satisfaction Questionnaire-8) at …	Not mentioned	Not mentioned	Not mentioned	Not mentioned	Not mentioned	Not mentioned	1) Implied - participants invited by letter, then interviewed by phone, signing consent form (p7)	(p6) Inclusion criteria Our eligibility criteria were as follows: l Adults aged ≥ 18 years meeting International Classification of Diseases, Tenth Edition (ICD-10) criteria for a depressive episode.32 Diagnosis was determined by research personnel interviewing potential participants using the Clinical Interview Schedule – Revised (CIS-R),33 a computerised interview schedule that establishes the n…	n/a	-	"The mean age of participants was 44.8 years (SD 13.3) and 72% were women. Fewer than half (44%) of participants were in full- or part-time paid employment. More than half (56%) of the participants fulfilled ICD-10 criteria for a moderately severe depressive episode, with a further 30% meeting criteria for severe depression and 14% meeting criteria for mild depression and 73% of all participants …	mean 44.8 SD 13.3 range 17 to 82	Female 418 (71.9%) Male 163 (28.1%)	White British 494 (85%) Other 87 (15%)	Education (all): None 128 (22%), GCES/O-Level 146 (25.1%), Post GCES/O-Level 163 (28.1%), Degree or higher 102 (17.6%), Other or don't know 42 (7.2%) Employment (all): Employed/self-employed 252 (43.5%), Not working 327 (56.5%) Marital status (all): Married/co-habiting 241 (41.5%)	-	-	-	581 participants in total and followed up 505 (87%) and 498 (86%) at 4 and 12 months, respectively (p15)
NIHR Depression	3029165	Manualised cognitive behavioural therapy in treating depression in advanced cancer: the CanTalk RCT	Serfaty et al	Background With a prevalence of up to 16.5%, depression is one of the commonest mental disorders in people with advanced cancer. Depression reduces the quality of life (QoL) of patients and those close to them. The National Institute for Health and Care Excellence (NICE) guidelines recommend treating depression using antidepressants and/or psychological treatments, such as cognitive–behavioural t…	2019	HTA		"Parallel-group, single-blind, randomised trial, stratified by whether or not an antidepressant was prescribed, comparing TAU with CBT plus TAU." (pv)	Depression in advanced cancer	CBT	Effectiveness of CBT in cancer patients, when "standard curative therapies have failed"	CanTalk CBT	Specialised therapy for persons with advanced cancers	Trained therapists	Face to face	Improving Access to Psychological Therapy (IAPT) and well-being centres	24 weeks					High	TAU	Low	GP	No	BDI score at 6, 12, 18 and 24 weeks	High - semistructure interviews (p3)	Self-reported questionnaires "PHQ-9 score, the Eastern Cooperative Oncology Group Performance Status, satisfaction with care, EuroQol-5 Dimensions and the Client Services Receipt Inventory, at 12 and 24 weeks" (pvi)	Not mentioned	Not mentioned	Not mentioned	Not mentioned	Not mentioned	Not mentioned	1) Explicit inclusion criteria "Sufficient understanding of English judged by clinic staff to enable them to engage in CBT." (p10) 2) Explicity exclusion criteria "Difficulty with English" (p37)	Inclusion criteria (p9): 1. People with a diagnosis of cancer not amenable to curative treatment as assessed by their clinician and defined as those receiving palliative radiotherapy or chemotherapy, and those with metastatic disease or subsequent incurable recurrence. The diagnosis was verified by oncologists or general practitioners (GPs). 2. A DSM-IV diagnosis of depressive disorder using the …	"Sufficient understanding of English judged by clinic staff to enable them to engage in CBT." (p10)	-	Table 12, p41	mean 59.5 SD 11.4	Female 152 (66.1%) Male 78 (33.9%)	White 167 (72.6%) Black (British/African/Caribbean) 31 (13.5%) Indian/Pakistani/Bangladeshi 13 (5.6%) Other 19 (8.3%)	Employment (all): Employed 43 (19%), Self-employed 18 (8%), Unemployed - seeking work 3 (1.3%), Unemployed - not seeking work 23 (10.2%), Homemaker 2 (0.9%), Retired 87 (38.5%), Unable to work due to illness/disability 44 (19.5), Other 6 (2.7%) Education (all): Higher degree 28 (12.2%), Degree 58 (25.2%), A Level or equivalent 24 (10.4%), HNC or equivalent 12 (5.2), NVQ or equivalent 26 (11.3), G…	-	-	-	230 (p39)
NIHR Diabetes	3003445	A randomised trial of the effect and cost-effectiveness of early intensive multifactorial therapy on 5-year cardiovascular outcomes in individuals with screen-detected type 2 diabetes: the Anglo–Danish–Dutch Study of Intensive Treatment in People with Screen-Detected Diabetes in Primary Care (ADDITION-Europe) study	Rebecca K Simmons, Knut Borch-Johnsen, Torsten Lauritzen, Guy EHM Rutten, Annelli Sandbæk, Maureen van den Donk, James A Black, Libo Tao, Edward CF Wilson, Melanie J Davies, Kamlesh Khunti, Stephen J Sharp, Nicholas J Wareham and Simon J Griffin	Background: Intensive treatment (IT) of cardiovascular risk factors can halve mortality among people with established type 2 diabetes but the effects of treatment earlier in the disease trajectory are uncertain. Objective: To quantify the cost-effectiveness of intensive multifactorial treatment of screen-detected diabetes. Design: Pragmatic, multicentre, cluster-randomised, parallel-group trial. …	2016	HTA		"a screening phase and a pragmatic cluster-randomised parallel-group trial" (p5)	T2DM	Medication plus lifestyle changes	To evaluate whether medication and lifestyle change suggestions reduce diabetes complications more than "usual care" (pxvii)	- A variety of medications. Unclear. "GPs were advised to consider prescribing an angiotensin-converting enzyme (ACE) inhibitor for patients with blood pressure ≥ 120/80 mmHg or a previous cardiovascular event58 and 75 mg of aspirin daily to patients without specific contraindications" (p7) - Also statins for people with cholesterol over 3.5mmol/l (p7)		GP or practice nurses (p7)	Oral medication	Patient's home	5 years					Low	Depends on location - usual care as described as "the standard pattern of diabetes care according to the recommendations applicable in each centre" (p9)	Low	GP or practice nurses (p7)	No	Unclear	Medium - self-reported questionnaire (details on p11)	Self-report and physical assessment - urine tests, and retinal photos (p10)	Not mentioned	Not mentioned	Not mentioned	Not mentioned	Not mentioned	Not mentioned	1) Implied - participants in Denmark required to fill out questionnaire and read a letter (p6)	"All patients newly diagnosed with type 2 diabetes were eligible to participate in the treatment study unless their family physician indicated that they had contraindications to the proposed study medication, an illness with a life expectancy of < 12 months or psychological or psychiatric problems that were likely to invalidate informed consent." (p7)	n/a	-	(Denmark, n = 1533; Cambridge, n = 867; the Netherlands, n = 498; Leicester, n = 159) (p7)	Mean 60.2 SD 6.8	Male 790 (57.3%)	White 1246 (93.4%)	Employed 425 (42%)	-	-	-	3057
NIHR Diabetes	3034784	A duodenal sleeve bypass device added to intensive medical therapy for obesity with type 2 diabetes: a RCT	Aruchuna Ruban, Michael A Glaysher, Alexander D Miras, Anthony P Goldstone, Christina G Prechtl, Nicholas Johnson, Jia Li, Madhawi Aldhwayan, Ghadah Aldubaikhi, Ben Glover, Joanne Lord, Olu Onyimadu, Emmanuela Falaschetti, Natalia Klimowska-Nassar, Hutan Ashrafian, James Byrne and Julian P Teare	Background: The EndoBarrier® (GI Dynamics Inc., Boston, MA, USA) is an endoluminal duodenal– jejunal bypass liner developed for the treatment of patients with obesity and type 2 diabetes mellitus. Meta-analyses of its effects on glycaemia and weight have called for larger randomised controlled trials with longer follow-up. Objectives: The primary objective was to compare intensive medical therapy…	2020	EME		"a multicentre, open-label, randomised controlled trial" (pvii)	Obesity with T2DM	Compare efficacy of medical therapy with/out gastic bypass	To evaluate cost-effectivenss of gastric bypasses in these patients	EndoBarrier GI liner device	Patients had EndoBarrier GI liner device implanted. Biopsies taken; at ~4 weeks those with EndoBarrier were tested for presence of Helicobacter pylori. Positive patients were offered eradication therapy. All EndoBarrier were prescribed a proton pump (p17) then EndoBarrier removed (p23)		Implant under GA	Hospital	2 years					Low	No liner, just diet help for diabetes control	Low	GP	No	Reduction in glycated haemoglobin level	Minimal - ability to follow instructions	Self-reported qualitative measures (pxxvii)	Not mentioned	Not mentioned	Not mentioned	Not mentioned	Not mentioned	Not mentioned	1) Explicit - exclusion criteris of "Language barrier [...] inability to understand and be able to complete questionnaires." (p22) 2) Implied - reading of patient information sheet, verbal and written consent (p17) 3) Implied - recruitment partially through social media, posters and, websites and media (p15)	(p22) Inclusion criteria Age 18–65 years (male or female). T2DM duration ≥ 1 year. HbA1c level of 7.7–11.0%, equivalent to 58–97 mmol/mol. On oral hypoglycaemic medications. BMI 30–50 kg/m2 Language barrier, mental incapacity, unwillingness or inability to understand and be able to complete questionnaires. Non-compliance with eligibility criteria. Females of childbearing potential who are pregnan…	n/a	-	Full details Table 7 p57	mean 51.8 SD 8.18	Female 78 (45.9%), Male 92 (54.1%)	Asian: 20 (11.8%) Black: 16 (9.4%) Mixed: 2 (1.2%) White: 132 (54.1%)	-	-	-	-	170 (p48)
NIHR Diabetes	3028600	Lightmasks that prevent dark adaptation for non-central diabetic macular oedema: the CLEOPATRA RCT	Sobha Sivaprasad, Joana Vasconcelos, Helen Holmes, Caroline Murphy, Joanna Kelly, Philip Hykin and Andrew Toby Prevost	Background: Hypoxia may contribute to the development and progression of diabetic macular oedema (DMO) and diabetic retinopathy. The photoreceptors are the most metabolically active cells in the retina and the rod photoreceptors consume the maximal amount of oxygen for dark adaptation. Therefore, a lightmask emitting 500- to 505-nm light and worn at night during sleep may prevent rod-related dark…	2019	EME		"A Phase III, multicentre, prospective, single-masked, randomised controlled clinical trial" (pv)	Diabetic macular oedema (DMO)	Lightmasks during sleep for 24 months	Find a non-invasive treatment	Light emitting mask worn during sleep - lights functional after activation by the wearer for the duration of wear	Participants wore lightmask during sleep for 24 months	Polyphotonix Medical Ltd		Patient's home	Daily during sleep for 24 months	Lightmask emitting light to one eye only. In the case of both eyes being of equal strength, one was chosen by the participant	n/a			Low	Received a mask that didn't emit light	Low	Patient (?)	No	"change in the zone of maximal retinal thickness on OCT" (p11)	Minimal - ability to follow instructions	Self-reporting on sleep disturbances and daytime tiredness	Not mentioned	Not mentioned	Not mentioned	Not mentioned	Not mentioned	Not mentioned	1) Open to interpretation - "Ability to give informed consent throughout the duraction of the study (p5) 2) Implied - recruitment through letter or study poster (p6) 3) Implied - "All participants were required to read, sign and date a consent form before participating in the study" (p11)	(p5) Inclusion criteria: l Subjects of either sex aged ≥ 18 years. l Diagnosis of diabetes mellitus (type 1 or 2). Any one of the following will be considered to be sufficient evidence that diabetes mellitus is present: ¢ current regular use of insulin for the treatment of diabetes mellitus ¢ current regular use of oral anti-hyperglycaemic agents for the treatment of diabetes mellitus ¢ documente…	n/a	-	"participants with diabetes mellitus who have non-central, non-clinically significant macular oedema (early DMO)"; "aged ≥ 18 years who attended the ophthalmology referral centres in the UK (n = 15 clinical sites)" (p5)	average age of the participants was 57 years (SD 11 years) (p43)	63% (194/308) were males (p43)	White 194 (63.3%) Black 36 (18%) Asian 33 (16.6%) Other 4 (2%)	-	-	-	-	308 (p41)
NIHR Diabetes	3036844	Intravitreal aflibercept compared with panretinal photocoagulation for proliferative diabetic retinopathy: the CLARITY non-inferiority RCT	Sivaprasad et al	Background Panretinal photocoagulation (PRP) has been the standard of care for patients with proliferative diabetic retinopathy (PDR) for the last 40 years. It prevents severe visual loss in PDR but is also associated with adverse effects on visual functions. Objectives The clinical efficacy and mechanistic evaluation of aflibercept for proliferative diabetic retinopathy (CLARITY) trial evaluated…	2018	EME	Reason: excludes diabetic patients with eye complications. Participant exclusion if any "diabetic retinopathy" on the trial eye (p7) “Any diabetic retinopathy or DMO on baseline clinical examination of the trial eye. Moderate or severe non-proliferative diabetic retinopathy or quiescent, treated or active proliferative diabetic retinopathy or MO in the non-trial eye. Note that mild non-proliferat…		Central vein occlusion-related macular oedema													Low														1) Implied - 24 hours given for signing of consent form (p9)
NIHR Depression	3010296	Randomised controlled trial of ketamine augmentation of electroconvulsive therapy to improve neuropsychological and clinical outcomes in depression (Ketamine-ECT study)	Ian M Anderson, Andrew Blamire, Tim Branton, Sabrina Brigadoi, Ross Clark, Darragh Downey, Graham Dunn, Andrew Easton, Rebecca Elliott, Clare Elwell, Katherine Hayden, Fiona Holland, Salman Karim, Jo Lowe, Colleen Loo, Rajesh Nair, Timothy Oakley, Antony Prakash, Parveen K Sharma, Stephen R Williams and R Hamish McAllister-Williams on behalf of the Ketamine-ECT study team	Background: Electroconvulsive therapy (ECT) is the most effective acute treatment for severe depression, but there are concerns about its adverse cognitive effects. ECT may impair cognition through stimulation of glutamate receptors, and preliminary evidence has suggested that ketamine, a glutamate antagonist, may alleviate these effects. Ketamine has been shown to have a rapid, but temporary, an…	2017	EME	Reason: not enough participants randomised, and efficacy/safety	"Multicentre, two-arm (1 : 1 allocation), parallel-group, patient-randomised, placebo-controlled superiority trial" (p7)	Depression		Effectiveness of ketamine with ECT	Target dose: 0.5 mg/kg of intravenous ketamine	ECT - full details p11, then 0.5 mg/kg of intravenous ketamine	"Treatment centres" (p11)	Intravenous	"Treatment centres" (p11)	Twice weekly (p11)					Low	Intravenous salid - 0.9% sodium chloride solution (p11)	Low	"Treatment centres" (p11)	No	"delayed verbal recall on the Hopkins Verbal Learning Task – Revised (HVLT-R) after four ECT treatments (mid-ECT), analysed using a Gaussian repeated measures model" (pviii)	Medium - learning and memory tasks	"autobiographical, working and visual memory and verbal fluency, symptoms and quality of life; assessments occurred at mid-ECT, end of treatment and 1 and 4 months after the last ECT" (pviii)	Not mentioned	Not mentioned	Not mentioned	Not mentioned	Not mentioned	Not mentioned	1) Open to interpretation - inclusion "Capacity to give informed consent." (p8) 1) Implied - patients completed Wechsler Test of Adult Reading as part of the test for their functioning (p12)	(p7) Inclusion criteria l Consent given for ECT as part of standard clinical care. l Male or female aged ≥ 18 years. l Current Diagnostic and Statistical Manual of Mental Disorders-Fourth Edition (DSM-IV)116 diagnosis of a major depressive episode, moderate or severe as part of a unipolar or bipolar mood disorder, diagnosed by the Mini International Neuropsychiatric Interview (MINI) l American So…	Wechsler Test of Adult Reading (p12)	-	Full details in Table 13 p40								79 (p24)
NIHR Depression	3002362	Study of the use of antidepressants for depression in dementia: the HTA-SADD trial – a multicentre, randomised, double-blind, placebo-controlled trial of the clinical effectiveness and cost-effectiveness of sertraline and mirtazapine	S Banerjee, J Hellier, R Romeo, M Dewey, M Knapp, C Ballard, R Baldwin, P Bentham, C Fox, C Holmes, C Katona, C Lawton, J Lindesay, G Livingston, N McCrae, E Moniz-Cook, J Murray, S Nurock, M Orrell, J O’Brien, M Poppe, A Thomas, R Walwyn, K Wilson and A Burns	Objective: Depression is common in dementia, causing considerable distress and other negative impacts. Treating it is a clinical priority, but the evidence base is sparse and equivocal. This trial aimed to determine clinical effectiveness of sertraline and mirtazapine in reducing depression 13 weeks post randomisation compared with placebo. Design: Multicentre, parallel-group, double-blind placeb…	2013	HTA	Reason: Not fully informed consent	A multicentre, 3 arm parallel group, double-blind placebo-controlled RCT of the clinical effectiveness of two antidepressants, mirtazapine and sertraline, with 13- and 39-week follow-up (1:1:1 allocation)	Depression in dementia	Three arm CTIMP: intervention arms = (1) sertraline, (2) mirtazapine	Antidepressant medication	Target dose: 150mg of sertraline or 45mg of mirtazapine per day	Tablets	Recruiting PIs or other medically qualified doctors	Oral	Patient determined	6 tablets one a day	None planned	The mean overall dosages (including participants who withdrew from medication) were 70mg (SD 52) per day for sertraline and 24mg (16) per day for mirtazapine. For participants who remained on prescribed medication the mean dose was 95mg (36) per day for sertraline and 30mg (23) per day for mirtazapine.	The treatment packs dispensed during the previous visit will be collected, inspected, and stored for inspection by the Trial Manager. Tablet counts will be completed with the number of capsules returned per bottle recorded in the case report forms.	Unclear	Low demand. Drug trial.	Placebo: Drugs and their placebo were identically presented with participants aiming to take six tablets orally once a day (up to three sertraline 50mg or sertraline placebo; and up to three mirtazapine 15mg or mirtazapine placebo)	Low	Recruiting PIs or other medically qualified doctors	No	Depression in dementia, measured by Cornell Scale for Depression in Dementia (CSDD),25 and costs measured by the Client Service Receipt Inventory (CSRI)42 at 13 weeks. Information from supplementary source: https://dementiaresearch.org.au/wp-content/uploads/2016/06/CSDD.pdf From secondardy source --> "CSDD uses a comprehensive interviewing approach that derives information from the patient and th…	Self -report questionnaire; interviews for patients who are not distressed "In practical terms, when the participant is approached to be interviewed or to take the study medication, that individual will be able to indicate whether he or she wishes to be interviewed or take the medication. The interviews and recruitment will be completed only if there is no sign of distress in the person with deme…	Self-report measures, some carer measures, note review	Not mentioned	Not mentioned	Not mentioned	Not mentioned	Not mentioned	Not mentioned	1) Implied - verbal consent from participants and information pack provided (p71)	(p7) This was a pragmatic trial, with inclusion criteria designed to mirror clinical practice closely. Those eligible met NINCDS/ADRDA criteria for probable or possible AD41 and co-existing depression of at least 4 weeks’ duration. A local research worker then assessed their depression severity using the CSDD.25 Those scoring 8+ were eligible for the trial. The only exclusions were those who were…	n/a	-	Table 4 p18								326 (p16)

## Sheet: Sheet4
		Explicit	Implicit
3001954	Sharp et al. (2010)	1) Explicit - "were proficient in English at a level to complete all research assessments (two women whose first language was not English had some language assistance in completing the assessments and/or listening visit intervention)" (p9) 2) Explicit - participants excluded due to "poor English (n = 8)" (p24)	3) Implied - information pack sent with consent form, questionnaire (p8)
3002239	Chalder et al. (2012)	1) Explicit - exclusion "unable to complete self-administered questionnaires in English" (p10) or "inability to complete self-administered questionnaires in English," (p141)	2) Implied - some recruitment through telephone conversation, some through GP leaflets (p10)
3002373	Underwood et al. (2013)	1) Explicit - home exclusion where "the majority of residents were non-English speaking" (p13) 2) Explicit - participant exclusion of "severe problems communicating (for assessments)" (p14) 3) Explicit - participant inclusion of "ability to understand and communicate in spoken English" (p52) or "English speaker" (p14)	3) Open to interpretation - "A specially trained research nurse [...] assess[ed] their capacity to give consent" (p15) 4) Implied - information sheet given to potential participants 5) Implied - "In some homes, these surveys were completed by the care home manager due to language or literacy barriers or time constraints among the care workers working with the residents on a day-to-day basis." (p1…
3002530	Wiles et al. (2014)		1) Implied - recruitment via letter of invitation and information leaflet (p7) 2) Open to interpretation - "GPs excluded any patients whom they considered it would be inappropriate to invite" (p6)
3002547	Bedson et al. (2014)		1) Open to interpretation - inclusion "able to give informed consent" (p5) 2) Implied - information sheet given to participants for 24 hours (p5)
3002695	Littlewood et al. (2015)	1) Explicit - exclusion "They were not able to read and write in English." (p6)
3002759	Kuyken et al. (2015)		1) Implied - recruitment through telephone conversation (p10)
3003113	Ferrier et al. (2015)		1) Implied - recruitment of HV by written advertisements and email (p19) 2) Open to interpretation - exclusion of "those who did not understand the instructions" (p13)
3009251	Braby et al. (2016)	1) Explicit - exclusion "not able to read and write in English." (p6)	2) Implicit - instructions given in patient information sheet (p6)
3009961	Lewis et al. (2017)		1) Implied - patients recruited by information pack, given Whooley questions, PHQ-9 etc (p8)
3010894	Richards et al. (2017)		1) Implied - patients invited by letter, interviewed (p8)
3011645	Bosanquet et al. (2017)		1) Implied - recruitment through letter and information pack (p6)
3021327	Jahoda et al. (2018)	1) Explicit - inclusion "Had a level of expressive and receptive communication skills in English to allow for participation in treatment (reading skills were not required)." (p6)
3021592	Kessler et al. (2018)		1) Open to interpretation - exclusion criteria of "people who were unable to complete the questionnaires" (p6) 2) Implied - invitation by leaflet and letter, telephone interview (p7)
3021707	Lynch et al. (2018)	1) Explicit - "patients had to [...] speak English well enough to participate in the treatment and the study" (p8)	2) Implied - some participant self-selection through posters, leaflets and website, contacted by telephone to discuss study and give verbal consent (p9)
3003395	Richards et al (2016)		1) Implied - participants invited by letter, then interviewed by phone, signing consent form (p7)
3029165	Serfaty et al (2019)	1) Explicit inclusion criteria "Sufficient understanding of English judged by clinic staff to enable them to engage in CBT." (p10) 2) Explicity exclusion criteria "Difficulty with English" (p37)
3003445	Simmons et al. (2016)		1) Implied - participants in Denmark required to fill out questionnaire and read a letter (p6)
3034784	Ruban et al. (2020)	1) Explicit - exclusion criteris of "Language barrier [...] inability to understand and be able to complete questionnaires." (p22)	2) Implied - reading of patient information sheet, verbal and written consent (p17) 3) Implied - recruitment partially through social media, posters and, websites and media (p15)
3028600	Sivaprasad et al. (2019)		1) Open to interpretation - "Ability to give informed consent throughout the duraction of the study (p5) 2) Implied - recruitment through letter or study poster (p6) 3) Implied - "All participants were required to read, sign and date a consent form before participating in the study" (p11)
