# Supplementary material for: Language-related eligibility criteria in UK randomised trials: a systematic review of extended research reports
Source: Trials. 2026 May 16;27:476. doi: 10.1186/s13063-026-09766-5 (PMC13348756; doi:10.1186/s13063-026-09766-5)
Supplement: Supplementary file 5 — Additional file 5. [file 13063_2026_9766_MOESM5_ESM.xlsx]

## Sheet: Excludes
			Additional file 5: Exclusions and reasons
Search	File / link	Title	Authors	Year	Abstract	Publication	Decision	KB exclusion	Exclusion dropdown 1	Exclusion dropdown 2	Notes
NIHR Depression	3036023	A case management occupational health model to facilitate earlier return to work of NHS staff with common mental health disorders: a feasibility study	Vaughan Parsons, Dorota Juszczyk, Gill Gilworth, Georgia Ntani, Paul McCrone, Stephani Hatch, Robert Shannon, Max Henderson, David Coggon, Mariam Molokhia, Julia Smedley, Amanda Griffiths, Karen Walker-Bone and Ira Madan	2021	Background: The NHS is the biggest employer in the UK. Depression and anxiety are common reasons for sickness absence among staff. Evidence suggests that an intervention based on a case management model using a biopsychosocial approach could be cost-effective and lead to earlier return to work for staff with common mental health disorders. Objective: The objective was to assess the feasibility an…	HTA	Exclude	Not an RCT	Not an RCT
NIHR Depression	3003838	A cluster randomised controlled trial comparing the effectiveness and cost-effectiveness of a school-based cognitive–behavioural therapy programme (FRIENDS) in the reduction of anxiety and improvement in mood in children aged 9/10 years	Paul Stallard, Elena Skryabina, Gordon Taylor, Rob Anderson, Obioha C Ukoumunne, Harry Daniels, Rhiannon Phillips and Neil Simpson	2015	Background: Anxiety in children is common, impairs everyday functioning and increases the risk of severe mental health disorders in adulthood, yet few children with anxiety are identified and referred for treatment. Objective: To investigate the clinical effectiveness and cost-effectiveness of a universal school-based preventative programme (FRIENDS) in reducing symptoms of anxiety and low mood. …	PHR	Exclude	Wrong condition	Wrong population		Under 18
NIHR Depression	3002402	A cluster randomised controlled trial to determine the clinical effectiveness and cost-effectiveness of classroom-based cognitive–behavioural therapy (CBT) in reducing symptoms of depression in high-risk adolescents	P Stallard, R Phillips, AA Montgomery, M Spears, R Anderson, J Taylor, R Araya, G Lewis, OC Ukoumunne, A Millings, L Georgiou, E Cook and K Sayal	2013	Background: Depression in adolescents is a significant problem that impairs everyday functioning and increases the risk of severe mental health disorders in adulthood. Although this is a major problem, relatively few adolescents with, or at risk of developing, depression are identified and referred for treatment. This suggests the need to investigate alternative approaches whereby preventative in…	HTA	Exclude	Wrong population	Wrong population		Under 18
NIHR Depression	3003147	A cross-sectional prevalence survey of psychotropic medication prescribing patterns in prisons in England	Lamiece Hassan, Martin Frisher, Jane Senior, Mary Tully, Roger Webb, David While and Jenny Shaw	2014	Background: The prevalence of mental illness is significantly higher among prisoners than among people in the wider community. Psychotropic prescribing in prisons is a complex and controversial area, where prescribers balance individual health needs against security and safety risks. However, there are no current data on prescribing patterns in prisons or how these compare with those in the wider…	HSDR	Exclude	Not an RCT	Not an RCT
NIHR Depression	3030378	A nurse-led, preventive, psychological intervention to reduce PTSD symptom severity in critically ill patients: the POPPI feasibility study and cluster RCT	Paul R Mouncey, Dorothy Wade, Alvin Richards-Belle, Zia Sadique, Jerome Wulff, Richard Grieve, Lydia M Emerson, Chris R Brewin, Sheila Harvey, David Howell, Nicholas Hudson, Imran Khan, Monty Mythen, Deborah Smyth, John Weinman, John Welch, David A Harrison and Kathryn M Rowan on behalf of the POPPI Trial Investigators	2019	Background: High numbers of patients experience severe acute stress in critical care units. Acute stress has been linked to post-critical care psychological morbidity, including post-traumatic stress disorder (PTSD). Previously, a preventive, complex psychological intervention [Psychological Outcomes following a nurse-led Preventative Psychological Intervention for critically ill patients (POPPI)…	HSDR	Exclude	Wrong condition	Wrong population		Not depression
NIHR Depression	https://www.journalslibrary.nihr.ac.uk/hsdr/hsdr04320#/abstract	A qualitative study of decision-making about the implantation of cardioverter defibrillators and deactivation during end-of-life care	Standing et al	2016	Background Implantable cardioverter defibrillators (ICDs) are recommended for patients at high risk of sudden cardiac death or for survivors of cardiac arrest. All ICDs combine a shock function with a pacing function to treat fast and slow heart rhythms, respectively. The pacing function may be very sophisticated and can provide so-called cardiac resynchronisation therapy for the treatment of hea…	HSDR	Exclude	Wrong condition	Wrong population	Not targeting depression
NIHR Depression	https://www.journalslibrary.nihr.ac.uk/hta/hta14060#/abstract	A randomised 2 x 2 trial of community versus hospital pulmonary rehabilitation for chronic obstructive pulmonary disease followed by telephone or conventional follow-up	Waterhouse et al	2010	Objectives To determine whether pulmonary rehabilitation carried out in a community setting is more effective than that carried out in a standard hospital setting and which is more cost-effective; also whether telephone follow-up is both cost-effective and useful in prolonging the beneficial effects of a pulmonary rehabilitation programme. Design A randomised trial. Participants were randomised i…	HTA	Exclude	Wrong condition	Wrong population	Not targeting depression
NIHR Depression	https://www.journalslibrary.nihr.ac.uk/hta/hta21530#/abstract	A randomised controlled study of the effectiveness of breathing retraining exercises taught by a physiotherapist either by instructional DVD or in face-to-face sessions in the management of asthma in adults	Thomas et al	2017	Background Asthma control is suboptimal, resulting in quality of life (QoL) impairment and costs. Breathing retraining exercises have evidence of effectiveness as adjuvant treatment, but are infrequently used. Objectives To transfer the contents of a brief (three-session) physiotherapist-delivered breathing retraining programme to a digital versatile disc (DVD) and booklet format; to compare the …	HTA	Exclude	Wrong condition	Wrong population	Not targeting depression
NIHR Depression	https://www.journalslibrary.nihr.ac.uk/hta/hta15120#/abstract	A randomised controlled trial of post-operative radiotherapy following breast-conserving surgery in a minimum-risk population. Quality of life at 5 years in the PRIME trial	Williams et al	2011	Objectives To assess whether omission of post-operative radiotherapy (RT) in women with ‘low-risk’ axillary node-negative breast cancer [tumour size of less than 5?cm (T0–2) although the eligibility criteria further reduce the eligible size to a maximum of 3?cm] treated by breast-conserving surgery and endocrine therapy improves quality of life and is more cost-effective. Design A randomised cont…	HTA	Exclude	Wrong condition	Wrong population	Not targeting depression
NIHR Depression	3030745	A support package for parents of excessively crying infants: development and feasibility study	Ian St James-Roberts, Rosemary Garratt, Charlotte Powell, Deborah Bamber, Jaqui Long, Jayne Brown, Stephen Morris, Sue Dyson, Tom Morris and Nishal Bhupendra Jaicim	2019	Background: Around 20% of 1- to 4-month-old infants cry for long periods without an apparent reason. Traditionally, this was attributed to gastrointestinal disorder (‘colic’), but evidence shows that just 5% of infants cry a lot because of organic disturbances; in most cases, the crying is attributable to normal developmental processes. This has led to a focus on the impact of the crying on paren…	HTA	Exclude	Wrong population	Wrong population	Wrong phase/pilot	Not depression
NIHR Depression	3036663	A video-feedback parenting intervention to prevent enduring behaviour problems in at-risk children aged 12–36 months: the Healthy Start, Happy Start RCT	Christine O’Farrelly, Beth Barker, Hilary Watt, Daphne Babalis, Marian Bakermans-Kranenburg, Sarah Byford, Poushali Ganguli, Ellen Grimås, Jane Iles, Holly Mattock, Julia McGinley, Charlotte Phillips, Rachael Ryan, Stephen Scott, Jessica Smith, Alan Stein, Eloise Stevens, Marinus van IJzendoorn, Jane Warwick and Paul Ramchandani	2021	Background: Behaviour problems emerge early in childhood and place children at risk for later psychopathology. Objectives: To evaluate the clinical effectiveness and cost-effectiveness of a parenting intervention to prevent enduring behaviour problems in young children. Design: A pragmatic, assessor-blinded, multisite, two-arm, parallel-group randomised controlled trial. Setting: Health visiting …	HTA	Exclude	Wrong condition	Wrong population		Under 18
NIHR Depression	3037540	Acceptance and commitment therapy for older people with treatment-resistant generalised anxiety disorder: the FACTOID feasibility study	Rebecca L Gould, Julie Loebach Wetherell, Marc A Serfaty, Kate Kimona, Vanessa Lawrence, Rebecca Jones, Gill Livingston, Philip Wilkinson, Kate Walters, Marie Le Novere and Robert J Howard	2021	Background: Generalised anxiety disorder, characterised by excessive anxiety and worry, is the most common anxiety disorder among older people. It is a condition that may persist for decades and is associated with numerous negative outcomes. Front-line treatments include pharmacological and psychological therapy, but many older people do not find these treatments effective. Guidance on managing t…	HTA	Exclude	Wrong population	Wrong population	Wrong phase/pilot	Not depression
NIHR Depression	3010290	Accessibility and implementation in the UK NHS services of an effective depression relapse prevention programme: learning from mindfulness-based cognitive therapy through a mixed-methods study	Jo Rycroft-Malone, Felix Gradinger, Heledd O Griffiths, Rebecca Crane, Andy Gibson, Stewart Mercer, Rob Anderson and Willem Kuyken	2017	Background: Depression affects as many as one in five people in their lifetime and often runs a recurrent lifetime course. Mindfulness-based cognitive therapy (MBCT) is an effective psychosocial approach that aims to help people at risk of depressive relapse to learn skills to stay well. However, there is an ‘implementation cliff’: access to those who could benefit from MBCT is variable and littl…	HSDR	Exclude	Not an RCT	Not an RCT
NIHR Depression	https://www.journalslibrary.nihr.ac.uk/hta/hta25250#/abstract	Adrenaline to improve survival in out-of-hospital cardiac arrest: the PARAMEDIC2 RCT	Perkins et al	2021	Background Adrenaline has been used as a treatment for cardiac arrest for many years, despite uncertainty about its effects on long-term outcomes and concerns that it may cause worse neurological outcomes. Objectives The objectives were to evaluate the effects of adrenaline on survival and neurological outcomes, and to assess the cost-effectiveness of adrenaline use. Design This was a pragmatic, …	HTA	Exclude	Wrong condition	Wrong population	Not targeting depression
NIHR Depression	https://www.journalslibrary.nihr.ac.uk/hta/hta22340#/abstract	Alternative tumour necrosis factor inhibitors (TNFi) or abatacept or rituximab following failure of initial TNFi in rheumatoid arthritis: the SWITCH RCT	Brown et al	2018	Background Rheumatoid arthritis (RA), the most common autoimmune disease in the UK, is a chronic systemic inflammatory arthritis that affects 0.8% of the UK population. Objectives To determine whether or not an alternative class of biologic disease-modifying antirheumatic drugs (bDMARDs) are comparable to rituximab in terms of efficacy and safety outcomes in patients with RA in whom initial tumou…	HTA	Exclude	Wrong condition	Wrong population	Not targeting depression
NIHR Depression	3021623	Amisulpride for very late-onset schizophrenia-like psychosis: the ATLAS three-arm RCT	Robert Howard, Elizabeth Cort, Rosie Bradley, Emma Harper, Linda Kelly, Peter Bentham, Craig Ritchie, Suzanne Reeves, Waleed Fawzi, Gill Livingston, Andrew Sommerlad, Sabu Oomman, Ejaz Nazir, Ramin Nilforooshan, Robert Barber, Chris Fox, Ajay Macharouthu, Pranathi Ramachandra, Vivek Pattan, John Sykes, Valerie Curran, Cornelius Katona, Tom Dening, Martin Knapp, Renee Romeo and Richard Gray on beh…	2018	Background: Very late-onset (aged ? 60 years) schizophrenia-like psychosis (VLOSLP) occurs frequently but no placebo-controlled, randomised trials have assessed the efficacy or risks of antipsychotic treatment. Most patients are not prescribed treatment. Objectives: The study investigated whether or not low-dose amisulpride is superior to placebo in reducing psychosis symptoms over 12 weeks and i…	HTA	Exclude	Wrong condition	Wrong population		Not depression
NIHR Depression	3008822	An evaluation of a new service model: Improving Access to Psychological Therapies demonstration sites 2006-2009	Glenys Parry1, Michael Barkham1, John Brazier1, Kim Dent-Brown1, Gillian Hardy1, Tony Kendrick2, Jo Rick3, Eleni Chambers1, Tom Chan4, Janice Connell1, Rebecca Hutten1, Simon de Lusignan5, Clara Mukuria1, Dave Saxon1, Peter Bower3 and Karina Lovell3	2011	Aim To conduct a multi-facetted, „whole system? evaluation of two services demonstrating a new model Improving Access to Psychotherapy Services (IAPT) for people with common mental health problems. Research questions ? The descriptive question: What form do the services take, how are they organised, whom do they see, what is the patient pathway and how many people are seen? ? The patient experien…	SDO	Exclude	Not an RCT	Not an RCT
NIHR Depression	https://www.journalslibrary.nihr.ac.uk/hta/hta24240#/abstract	An extended stroke rehabilitation service for people who have had a stroke: the EXTRAS RCT	Shaw et al	2020	Background There is limited evidence about the effectiveness of rehabilitation in meeting the longer-term needs of stroke patients and their carers. Objective To determine the clinical effectiveness and cost-effectiveness of an extended stroke rehabilitation service (EXTRAS). Design A pragmatic, observer-blind, parallel-group, multicentre randomised controlled trial with embedded health economic …	HTA	Exclude	Wrong condition	Wrong population	Not targeting depression
NIHR Depression	3034853	An intervention to improve the quality of life in children of parents with serious mental illness: the Young SMILES feasibility RCT	Kathryn M Abel, Penny Bee, Lina Gega, Judith Gellatly, Adekeye Kolade, Diane Hunter, Craig Callender, Lesley-Anne Carter, Rachel Meacock, Peter Bower, Nicky Stanley, Rachel Calam, Miranda Wolpert, Paul Stewart, Richard Emsley, Kim Holt, Holly Linklater, Simon Douglas, Bryony Stokes-Crossley and Jonathan Green	2020	Background: Quality of life for children and adolescents living with serious parental mental illness can be impaired, but evidence-based interventions to improve it are scarce. Objective: Co-production of a child-centred intervention [called Young Simplifying Mental Illness plus Life Enhancement Skills (SMILES)] to improve the health-related quality of life of children and adolescents living with…	HTA	Exclude	Wrong condition	Wrong population	Wrong phase/pilot	Under 18; children of people with the condition
NIHR Depression	3003410	Antidepressant Controlled Trial For Negative Symptoms In Schizophrenia (ACTIONS): a double-blind, placebo-controlled, randomised clinical trial	Thomas RE Barnes, Verity C Leeson, Carol Paton, Céire Costelloe, Judit Simon, Noemi Kiss, David Osborn, Helen Killaspy, Tom KJ Craig, Shôn Lewis, Patrick Keown, Shajahan Ismail, Mike Crawford, David Baldwin, Glyn Lewis, John Geddes, Manoj Kumar, Rudresh Pathak and Simon Taylor	2016	Background: Negative symptoms of schizophrenia represent deficiencies in emotional responsiveness, motivation, socialisation, speech and movement. When persistent, they are held to account for much of the poor functional outcomes associated with schizophrenia. There are currently no approved pharmacological treatments. While the available evidence suggests that a combination of antipsychotic and …	HTA	Exclude	Wrong condition	Wrong population		Not depression
NIHR Depression	https://www.journalslibrary.nihr.ac.uk/hsdr/hsdr09190#/abstract	Care home residents' quality of life and its association with CQC ratings and workforce issues: the MiCareHQ mixed-methods study	Towers et al	2021	Abstract Background Care home staff have a critical bearing on quality. The staff employed, the training they receive and how well they identify and manage residents’ needs are likely to influence outcomes. The Care Act 2014 (Great Britain. The Care Act 2014. London: The Stationery Office; 2014) requires services to improve ‘well-being’, but many residents cannot self-report and are at risk of ex…	HSDR	Exclude	Not an RCT	Not an RCT
NIHR Depression	https://www.journalslibrary.nihr.ac.uk/hta/hta21240#/abstract	Clinical effectiveness and cost-effectiveness of a multifaceted podiatry intervention for falls prevention in older people: a multicentre cohort randomised controlled trial (the REducing Falls with ORthoses and a Multifaceted podiatry intervention trial)	Cockayne et al	2017	Background Falls are a serious cause of morbidity and cost to individuals and society. Evidence suggests that foot problems and inappropriate footwear may increase the risk of falling. Podiatric interventions could help reduce falls; however, there is limited evidence regarding their clinical effectiveness and cost-effectiveness. Objectives To determine the clinical effectiveness and cost-effecti…	HTA	Exclude	Wrong condition	Wrong population	Not targeting depression
NIHR Depression	3010656	Clinical effectiveness, cost-effectiveness and acceptability of low-intensity interventions in the management of obsessive–compulsive disorder: the Obsessive–Compulsive Treatment Efficacy randomised controlled Trial (OCTET)	Karina Lovell, Peter Bower, Judith Gellatly, Sarah Byford, Penny Bee, Dean McMillan, Catherine Arundel, Simon Gilbody, Lina Gega, Gillian Hardy, Shirley Reynolds, Michael Barkham, Patricia Mottram, Nicola Lidbetter, Rebecca Pedley, Jo Molle, Emily Peckham, Jasmin Knopp-Hoffer, Owen Price, Janice Connell, Margaret Heslin, Christopher Foley, Faye Plummer and Christopher Roberts	2017	Background: The Obsessive–Compulsive Treatment Efficacy randomised controlled Trial emerged from a research recommendation in National Institute for Health and Care Excellence obsessive–compulsive disorder (OCD) guidelines, which specified the need to evaluate cognitive–behavioural therapy (CBT) treatment intensity formats. Objectives: To determine the clinical effectiveness and cost-effectivenes…	HTA	Exclude	Wrong condition	Wrong population		Wrong condition
NIHR Depression	https://www.journalslibrary.nihr.ac.uk/hta/hta20560#/abstract	Cognitive behavioural therapy-based intervention to reduce fear of falling in older people: therapy development and randomised controlled trial the Strategies for Increasing Independence, Confidence and Energy (STRIDE) study	Parry et al	2016	Background Falls cause fear, anxiety and loss of confidence, resulting in activity avoidance, social isolation and increasing frailty. The umbrella term for these problems is ‘fear of falling’, seen in up to 85% of older adults who fall. Evidence of effectiveness of physical and psychological interventions is limited, with no previous studies examining the role of an individually delivered cognit…	HTA	Exclude	Wrong condition	Not targeting depression		This study isn't specifically targeting depression, though is measuring depression as an outcome varaible. Exclude
NIHR Depression	3036244	Cognitive therapy compared with CBT for social anxiety disorder in adolescents: a feasibility study	Cathy Creswell, Eleanor Leigh, Michael Larkin, Gareth Stephens, Mara Violato, Emma Brooks, Samantha Pearcey, Lucy Taylor, Paul Stallard, Polly Waite, Shirley Reynolds, Gordon Taylor, Emma Warnock-Parkes and David M Clark	2021	Background: Social anxiety disorder (SAD) is common, typically starts in adolescence and has a low natural recovery rate. Existing psychological treatments for adolescent SAD are only moderately effective. It is possible that recovery rates for adolescents could be substantially improved by adapting a psychological therapy that is highly effective among adults with SAD. Objectives: To train child…	HTA	Exclude	Wrong condition	Wrong population	Wrong phase/pilot	Under 18
NIHR Depression	3010335	Cognitive–behavioural therapy and short-term psychoanalytic psychotherapy versus brief psychosocial intervention in adolescents with unipolar major depression (IMPACT): a multicentre, pragmatic, observer-blind, randomised controlled trial	Ian M Goodyer, Shirley Reynolds, Barbara Barrett, Sarah Byford, Bernadka Dubicka, Jonathan Hill, Fiona Holland, Raphael Kelvin, Nick Midgley, Chris Roberts, Rob Senior, Mary Target, Barry Widmer, Paul Wilkinson and Peter Fonagy	2017	Background: Although there are effective psychological treatments for unipolar major depression in adolescents, whether or not one or more of the available therapies maintain reduced depressive symptoms 1 year after the end of treatment is not known. This is a non-trivial issue because maintaining lowered depressive symptoms below a clinical threshold level reduces the risk for diagnostic relapse…	HTA	Exclude	Wrong population	Wrong population		Under 18
NIHR Depression	3037012	Cognitive–behavioural therapy compared with standardised medical care for adults with dissociative non-epileptic seizures: the CODES RCT	Laura H Goldstein, Emily J Robinson, Izabela Pilecka, Iain Perdue, Iris Mosweu, Julie Read, Harriet Jordan, Matthew Wilkinson, Gregg Rawlings, Sarah J Feehan, Hannah Callaghan, Elana Day, James Purnell, Maria Baldellou Lopez, Alice Brockington, Christine Burness, Norman A Poole, Carole Eastwood, Michele Moore, John DC Mellers, Jon Stone, Alan Carson, Nick Medford, Markus Reuber, Paul McCrone, Joa…	2021	Background: Dissociative (non-epileptic) seizures are potentially treatable by psychotherapeutic interventions; however, the evidence for this is limited. Objectives: To evaluate the clinical effectiveness and cost-effectiveness of dissociative seizure-specific cognitive–behavioural therapy for adults with dissociative seizures. Design: This was a pragmatic, multicentre, parallel-arm, mixed-metho…	HTA	Exclude	Wrong condition	Wrong population		Not depression
NIHR Depression	https://www.journalslibrary.nihr.ac.uk/phr/phr06020#/abstract	Collaborative case management to aid return to work after long-term sickness absence: a pilot randomised controlled trial	Kenning et al	2018	Background Despite high levels of employment among working-age adults in the UK, there is still a significant minority who are off work with ill health at any one time (so-called ‘sickness absence’). Long-term sickness absence results in significant costs to the individual, to the employer and to wider society. Objective The overall objective of the intervention was to improve employee well-being…	PHR	Exclude	Wrong condition	Wrong phase/pilot		Not targeting depression
NIHR Depression	https://www.journalslibrary.nihr.ac.uk/hta/hta24190#/abstract	Computerised speech and language therapy or attention control added to usual care for people with long-term post-stroke aphasia: the Big CACTUS three-arm RCT	Palmer et al	2020	Background People with aphasia may improve their communication with speech and language therapy many months/years after stroke. However, NHS speech and language therapy reduces in availability over time post stroke. Objective This trial evaluated the clinical effectiveness and cost-effectiveness of self-managed computerised speech and language therapy to provide additional therapy. Design A pragm…	HTA	Exclude	Wrong condition	Wrong population	Not targeting depression
NIHR Depression	https://www.journalslibrary.nihr.ac.uk/programmes/hsdr/081504109/#/	Developing evidence based and acceptable stepped care systems in mental health care: an operational research project		2010	Background: Improving access to psychological therapies for people with common mental health problems will make a significant impact on distress and disability. Currently, patients with mental health problems such as anxiety and depression experience limited treatment choices. Psychological therapies services are often characterised by relative inaccessibility and long patient waiting times. Step…	HSDR	Exclude	Not an RCT	Not an RCT
NIHR Depression	https://www.journalslibrary.nihr.ac.uk/eme/eme06050#/abstract	Dopamine Augmented Rehabilitation in Stroke (DARS): a multicentre double-blind, randomised controlled trial of co-careldopa compared with placebo, in addition to routine NHS occupational and physical therapy, delivered early after stroke on functional recovery	Ford et al	2019	Background Dopamine is a key modulator of striatal function and learning, and may improve motor recovery after stroke. Seven small trials of dopamine agonists after stroke have provided equivocal evidence of the clinical effectiveness of dopamine agonists in improving motor recovery. Design Dopamine Augmented Rehabilitation in Stroke was a multicentre, randomised, double-blind, placebo-controlled…	EME	Exclude	Wrong condition	Wrong population	Not targeting depression
NIHR Depression	https://www.journalslibrary.nihr.ac.uk/eme/eme02020#/abstract	Efficacy and mode of action of mesalazine in the treatment of diarrhoea-predominant irritable bowel syndrome (IBS-D): a multicentre, parallel-group, randomised placebo-controlled trial	Lam et al	2015	Background: Diarrhoea-predominant irritable bowel syndrome (IBS-D) is a common outcome after inflammation due to bacterial gastroenteritis. Several studies have shown ongoing immune activation in the mucosa of patients with IBS-D and a number of studies have suggested that mesalazine slow-release granule formulation (2 g; PENTASA®, Ferring Pharmaceuticals Ltd) may provide benefit including a redu…	EME	Exclude	Wrong condition	Wrong population	Not targeting depression
NIHR Depression	https://www.journalslibrary.nihr.ac.uk/hsdr/hsdr05240#/abstract	Evaluating the effectiveness and cost-effectiveness of British Sign Language Improving Access to Psychological Therapies: an exploratory study	Young et al	2017	Background Improving Access to Psychological Therapies (IAPT) is a National Institute for Health and Care Excellence-approved approach to intervention for depression and/or anxiety. This exploratory study sets the groundwork for comparing psychological therapies for Deaf sign language users experiencing anxiety and/or depression, delivered in British Sign Language (BSL) by a Deaf therapist with u…	HSDR	Exclude	Not an RCT	Not an RCT
NIHR Depression	3021940	Extended-release naltrexone versus standard oral naltrexone versus placebo for opioid use disorder: the NEAT three-arm RCT	John Strang, Michael Kelleher, Soraya Mayet, Ed Day, Jennifer Hellier, Sarah Byford, Caroline Murphy, Blair McLennan, James Shearer, Elizabeth Ryan and John Marsden	2019	Background: People recovering from heroin addiction need better treatments than are currently offered. The chronic relapsing nature of drug dependence means that helping a patient to achieve abstinence is often difficult. Naltrexone blocks the effects of ingested heroin; however, evidence is conflicting regarding the best delivery method. Objectives: The primary purpose of the trial was to evalua…	HTA	Exclude	Wrong condition	Wrong population	Not depression
NIHR Depression	https://www.journalslibrary.nihr.ac.uk/hsdr/hsdr01070#/abstract	Facilitating knowledge exchange between health-care sectors, organisations and professions: a longitudinal mixed-methods study of boundary-spanning processes and their impact on health-care quality	Nasir et al	2013	Background: Relatively little is known about how people and groups who function in boundary-spanning positions between different sectors, organisations and professions contribute to improved quality of health care and clinical outcomes. Objectives: To explore whether or not boundary-spanning processes stimulate the creation and exchange of knowledge between sectors, organisations and professions …	HSDR	Exclude	Not an RCT	Not an RCT
NIHR Depression	https://www.journalslibrary.nihr.ac.uk/hta/hta24220#/abstract	Fluoxetine to improve functional outcomes in patients after acute stroke: the FOCUS RCT	Dennis et al	2020	Background Our Cochrane review of selective serotonin inhibitors for stroke recovery indicated that fluoxetine may improve functional recovery, but the trials were small and most were at high risk of bias. Objectives The Fluoxetine Or Control Under Supervision (FOCUS) trial tested the hypothesis that fluoxetine improves recovery after stroke. Design The FOCUS trial was a pragmatic, multicentre, p…	HTA	Exclude	Wrong condition	Wrong population	Not targeting depression
NIHR Depression	https://www.journalslibrary.nihr.ac.uk/hta/hta23570#/abstract	Group cognitive behavioural programme to reduce the impact of rheumatoid arthritis fatigue: the RAFT RCT with economic and qualitative evaluations	Hewlett et al	2019	Background Fatigue is a major problem in rheumatoid arthritis (RA). There is evidence for the clinical effectiveness of cognitive–behavioural therapy (CBT) delivered by clinical psychologists, but few rheumatology units have psychologists. Objectives To compare the clinical effectiveness and cost-effectiveness of a group CBT programme for RA fatigue [named RAFT, i.e. Reducing Arthritis Fatigue by…	HTA	Exclude	Wrong condition	Wrong population	Not targeting depression
NIHR Depression	3031252	Guided self-help for depression in autistic adults: the ADEPT feasibility RCT	Ailsa Russell, Daisy Gaunt, Kate Cooper, Jeremy Horwood, Stephen Barton, Ian Ensum, Barry Ingham, Jeremy Parr, Chris Metcalfe, Dheeraj Rai, David Kessler and Nicola Wiles	2019	Background: Co-occurring depression frequently occurs in autism. Evidence-based psychological interventions have been successfully adapted to treat co-occurring anxiety, but there is little evidence about the usefulness of adapted cognitive–behavioural therapy for depression. To the authors’ knowledge, to date there have been no randomised trials investigating the usefulness of low-intensity cogn…	HTA	Exclude	Wrong population	Wrong population	Wrong phase/pilot	Fewer than 100 participants
NIHR Depression	https://www.journalslibrary.nihr.ac.uk/hta/hta24640#/abstract	Home-based narrowband UVB, topical corticosteroid or combination for children and adults with vitiligo: HI-Light Vitiligo three-arm RCT	Batchelor et al	2020	Background Systematic reviews suggest that narrowband ultraviolet B light combined with treatments such as topical corticosteroids may be more effective than monotherapy for vitiligo. Objective To explore the clinical effectiveness and cost-effectiveness of topical corticosteroid monotherapy compared with (1) hand-held narrowband ultraviolet B light monotherapy and (2) hand-held narrowband ultrav…	HTA	Exclude	Wrong population	Wrong population	Some under 18
NIHR Depression	3012281	Identifying perinatal depression with case-finding instruments: a mixed-methods study (BaBY PaNDA – Born and Bred in Yorkshire PeriNatal Depression Diagnostic Accuracy)	Elizabeth Littlewood, Shehzad Ali, Lisa Dyson, Ada Keding, Pat Ansell, Della Bailey, Debrah Bates, Catherine Baxter, Jules Beresford-Dent, Arabella Clarke, Samantha Gascoyne, Carol Gray, Lisa Hackney, Catherine Hewitt, Dorothy Hutchinson, Laura Jefferson, Rachel Mann, David Marshall, Dean McMillan, Alice North, Sarah Nutbrown, Emily Peckham, Jodi Pervin, Zoe Richardson, Kelly Swan, Holly Taylor, …	2018	Background: Perinatal depression is well recognised as a mental health condition but < 50% of cases are identified in routine practice. A case-finding strategy using the Whooley questions is currently recommended by the National Institute for Health and Care Excellence. Objectives: To determine the diagnostic accuracy, acceptability and cost-effectiveness of the Whooley questions and the Edinburg…	HSDR	Exclude	Not an RCT	Not an RCT
NIHR Depression	https://www.journalslibrary.nihr.ac.uk/hsdr/hsdr08360#/abstract	Immediate versus delayed short-term integrated palliative care for advanced long-term neurological conditions: the OPTCARE Neuro RCT	Nepgul et al	2020	Background Palliative care is recommended to help meet the needs of patients with progressive non-cancer conditions, such as long-term neurological conditions. However, few trials have tested palliative care in this population. Objectives To determine the effectiveness and cost-effectiveness of short-term integrated palliative care in improving symptoms, improving patient- and caregiver-reported …	HSDR	Exclude	Wrong condition	Wrong population	Not targeting depression
NIHR Depression	https://www.journalslibrary.nihr.ac.uk/phr/phr07200#/abstract	Individual health trainers to support health and well-being for people under community supervision in the criminal justice system: the STRENGTHEN pilot RCT	Callaghan et al	2019	Background Little is known about the effectiveness or cost-effectiveness of interventions, such as health trainer support, to improve the health and well-being of people recently released from prison or serving a community sentence, because of the challenges in recruiting participants and following them up. Objectives This pilot trial aimed to assess the acceptability and feasibility of the trial…	PHR	Exclude	Wrong condition	Wong population		Pilot trial
NIHR Depression	https://www.journalslibrary.nihr.ac.uk/programmes/hsdr/081819219/#/	Interprofessional teamwork across stroke care pathways: outcomes and patient and carer experience	Harris et al	2013	Background Healthcare delivery is increasingly complex, requiring the input of a variety of professionals organised in a multiplicity of teams. Whilst there is an extensive literature on team working in healthcare this focuses on team processes and staff outcomes and the impact of interprofessional team working on patient experiences and outcomes remains poorly understood. Furthermore, there is a…	HSDR	Exclude	Wrong condition	Wrong population	Not targeting depression	nb. Report not in NIHR. Scholar search brings the report
NIHR Depression	3008776	Liaison Mental Health Services for Older People: A Literature review, service mapping and in-depth evaluation of service models	John Holmes, University of Leeds Carolyn Monta?a, University of Leeds Gwen Powell, University of Leeds Jenny Hewison, University of Leeds Allan House, University of Leeds James Mason, University of Durham Amanda Farrin, University of Leeds Phil McShane, University of Leeds Lucy McParland, University of Leeds Simon Gilbody, University of York John Young, University of Leeds	2010	Background Mental health problems are common in older people in general hospitals, with adverse effects on many important outcomes. To address this, some providers have developed specialist mental health services for older people in general hospital settings, called liaison mental health services. These differ from the usual provision in being general hospital based, and in spending time educatin…	HTA	Exclude	Not an RCT	Not an RCT
NIHR Depression	3004130	Management by geographical area or management specialised by disorder? A mixed-methods evaluation of the effects of an organisational intervention on secondary mental health care for common mental disorder	Alex D Tulloch, Bryony Soper, Anke Görzig, Sophie Pettit, Leonardo Koeser, Catherine Polling, Andrew Watson, Mizanur Khondoker, Diana Rose, Paul McCrone, André Tylee and Graham Thornicroft	2016	Background: In 2010, South London and Maudsley NHS Foundation Trust (SLaM) established a programme replacing the borough directorates responsible for adult mental health services with three Clinical Academic Groups (CAGs), each of which took on a subset of adult services straddling all four boroughs. Care pathways were also introduced. We studied the Mood Anxiety and Personality CAG, which took o…	HSDR	Exclude	Not an RCT	Not an RCT
NIHR Depression	3038170	Mental health support and training to improve secondary school teachers' well-being: the WISE cluster RCT	Kidger	2021	Background Health and Safety Executive data show that teachers are at heightened risk of mental health difficulties, yet few studies have attempted to address this. Poor teacher mental health may impact on the quality of support provided to young people, who also report increased mental health difficulties themselves. Objective To test the effectiveness of an intervention aiming to improve second…	PHR	Exclude	Wrong population	Wrong population	Teacher's mental health impact on school-aged children (not patients)
NIHR Depression	3030899	Modifying the secondary school environment to reduce bullying and aggression: the INCLUSIVE cluster RCT	Chris Bonell, Elizabeth Allen, Emily Warren, Jennifer McGowan, Leonardo Bevilacqua, Farah Jamal, Zia Sadique, Rosa Legood, Meg Wiggins, Charles Opondo, Anne Mathiot, Joanna Sturgess, Sara Paparini, Adam Fletcher, Miranda Perry, Grace West, Tara Tancred, Stephen Scott, Diana Elbourne, Deborah Christie, Lyndal Bond and Russell M Viner	2019	Background: Bullying, aggression and violence among children and young people are some of the most consequential public mental health problems. Objectives: The INCLUSIVE (initiating change locally in bullying and aggression through the school environment) trial evaluated the Learning Together intervention, which involved students in efforts to modify their school environment using restorative app…	PHR	Exclude	Wrong population	Wrong population		Under 18
NIHR Depression	https://www.journalslibrary.nihr.ac.uk/hta/hta18490#/abstract	Multi-centre cluster randomised trial comparing a community group exercise programme with home based exercise with usual care for people aged 65 and over in primary care	Iliffe et al	2014	Background Regular physical activity (PA) reduces the risk of falls and hip fractures, and mortality from all causes. However, PA levels are low in the older population and previous intervention studies have demonstrated only modest, short-term improvements. Objective To evaluate the impact of two exercise promotion programmes on PA in people aged ??65 years. Design The ProAct65+ study was a prag…	HTA	Exclude	Wrong condition	Wrong population	Not targeting depression
NIHR Depression	https://www.journalslibrary.nihr.ac.uk/hta/hta23290#/abstract	Nocturnal temperature-controlled laminar airflow device for adults with severe allergic asthma: the LASER RCT	Kapoor et al	2019	Background Severe asthma exacerbations are costly to patients and the NHS, and occur frequently in severely allergic patients. Objective To ascertain whether or not nocturnal temperature-controlled laminar airflow (TLA) device usage over 12 months can reduce severe exacerbations and improve asthma control and quality of life compared with a placebo device, while being cost-effective and acceptabl…	HTA	Exclude	Wrong condition	Wrong condition	Wrong population	Some under 18
NIHR Depression	https://www.journalslibrary.nihr.ac.uk/hta/hta24450#/abstract	Occupational advice to help people return to work following lower limb arthroplasty: the OPAL intervention mapping study	Baker et al	2020	Background Hip and knee replacements are regularly carried out for patients who work. There is little evidence about these patients’ needs and the factors influencing their return to work. There is a paucity of guidance to help patients return to work after surgery and a need for structured occupational advice to enable them to return to work safely and effectively. Objectives To develop an occup…	HTA	Exclude	Wrong condition	Wrong population	Not targeting depression
NIHR Depression	https://www.journalslibrary.nihr.ac.uk/hta/hta25630#/abstract	Ondansetron and metoclopramide as second-line antiemetics in women with nausea and vomiting in pregnancy: the EMPOWER pilot factorial RCT	Robson et al	2021	Background Around one-third of pregnant women suffer from moderate to severe nausea and vomiting, causing physical and emotional distress and reducing their quality of life. There is no cure for nausea and vomiting in pregnancy. Management focuses on relieving symptoms and preventing morbidity, and often requires antiemetic therapy. National guidelines make recommendations about first-, second- a…	HTA	Exclude	Wrong condition	Wrong population	Not targeting depression	pilot
NIHR Depression	https://www.journalslibrary.nihr.ac.uk/hta/hta22610#/abstract	Oral steroids for hearing loss associated with otitis media with effusion in children aged 2 8 years: the OSTRICH RCT	Francis et al	2018	Background Children with hearing loss associated with otitis media with effusion (OME) are commonly managed through surgical intervention, hearing aids or watchful waiting. A safe, inexpensive, effective medical treatment would enhance treatment options. Small, poorly conducted trials have found a short-term benefit from oral steroids. Objective To determine the clinical effectiveness and cost-ef…	HTA	Exclude	Wrong condition	Wrong population	Under 18
NIHR Depression	FR-08-1602-130-ORO	Patients, Professionals and the Internet: Renegotiating the Healthcare Encounter	Professor Angus Laing ?University of Glasgow Business School Dr Terry Newholm ?Manchester Business School, University of Manchester Dr Debbie Keeling ?Manchester Business School, University of Manchester Dr Diane Speier ?Manchester Business School, University of Manchester	2010	Use of the internet by patients has attracted widespread attention in the popular media. Using the image of hard-pressed doctors besieged by patients waving internet-printout, it is suggested that internet information changes the doctor-patient relationship. The purpose of this research is to examine the extent to which patients search for health information on the internet; how this affects the …	HSDR	Exclude	Not an RCT	Not an RCT
NIHR Depression	3010889	Pilot of a randomised controlled trial of the selective serotonin reuptake inhibitor sertraline versus cognitive behavioural therapy for anxiety symptoms in people with generalised anxiety disorder who have failed to respond to low-intensity psychological treatments as defined by the National Institute for Health and Care Excellence guidelines	Marta Buszewicz, John Cape, Marc Serfaty, Roz Shafran, Thomas Kabir, Peter Tyrer, Caroline S Clarke and Irwin Nazareth	2017	Background: Generalised anxiety disorder (GAD) is common, causing unpleasant symptoms and impaired functioning. The National Institute for Health and Care Excellence (NICE) guidelines have established good evidence for low-intensity psychological interventions, but a significant number of patients will not respond and require more intensive step 3 interventions, recommended as either high-intensi…	HTA	Exclude	Wrong condition	Wrong population	Pilot & wrong condition - anxiety, not depression
NIHR Depression	https://www.journalslibrary.nihr.ac.uk/hta/hta21110#/abstract	Prehospital randomised assessment of a mechanical compression device in out-of-hospital cardiac arrest (PARAMEDIC): a pragmatic, cluster randomised trial and economic evaluation	Gates et al	2017	Background Mechanical chest compression devices may help to maintain high-quality cardiopulmonary resuscitation (CPR), but little evidence exists for their effectiveness. We evaluated whether or not the introduction of Lund University Cardiopulmonary Assistance System-2 (LUCAS-2; Jolife AB, Lund, Sweden) mechanical CPR into front-line emergency response vehicles would improve survival from out-of…	HTA	Exclude	Wrong condition	Wrong population	Not targeting depression
NIHR Depression	3003433	Psychoeducation with problem-solving (PEPS) therapy for adults with personality disorder: a pragmatic randomised controlled trial to determine the clinical effectiveness and cost-effectiveness of a manualised intervention to improve social functioning	Mary McMurran, Mike J Crawford, Joe Reilly, Juan Delport, Paul McCrone, Diane Whitham, Wei Tan, Conor Duggan, Alan A Montgomery, Hywel C Williams, Clive E Adams, Huajie Jin, Matthew Lewis and Florence Day on behalf of the PEPS Trial Collaborative Group	2016	Background: If effective, less intensive treatments for people with personality disorder have the potential to serve more people. Objectives: To compare the clinical effectiveness and cost-effectiveness of psychoeducation with problem-solving (PEPS) therapy plus usual treatment against usual treatment alone in improving social problem-solving with adults with personality disorder. Design: Multisi…	HTA	Exclude	Wrong condition	Wrong population	Not depression
NIHR Depression	https://www.journalslibrary.nihr.ac.uk/hsdr/hsdr08380#/abstract	Psychosocial support for families of children with neurodisability who have or are considering a gastrostomy: the G-PATH mixed-methods study	Craig et al	2020	Background Evidence reviews recommend consistent and structured support for children with neurodisability and their caregivers in care pathways in which professionals recommend a gastrostomy feeding tube. To date, and to our knowledge, no research has shown how these recommendations have been implemented. Objectives The objectives were to describe different exemplar models of psychosocial support…	HSDR	Exclude	Wrong condition	Not an RCT
NIHR Depression	https://www.journalslibrary.nihr.ac.uk/hta/hta21040#/abstract	Randomised controlled trial and economic analysis of an internet-based weight management programme: POWeR+ (Positive Online Weight Reduction)	Little et al	2017	Background Behavioural counselling with intensive follow-up for obesity is effective, but in resource-constrained primary care settings briefer approaches are needed. Objectives To estimate the clinical effectiveness and cost-effectiveness of an internet-based behavioural intervention with regular face-to-face or remote support in primary care, compared with brief advice. Design Individually rand…	HTA	Exclude	Wrong condition	Wrong population	Not targeting depression
NIHR Depression	https://www.journalslibrary.nihr.ac.uk/phr/phr07030#/abstract	Randomised controlled trial with economic and process evaluations of domiciliary welfare rights advice for socioeconomically disadvantaged older people recruited via primary health care (the Do-Well study)	Haighton et al	2019	Background Welfare rights advice services are effective at maximising previously unclaimed welfare benefits, but their impact on health has not been evaluated. Objective To establish the acceptability, cost-effectiveness and effect on health of a domiciliary welfare rights advice service targeting older people, compared with usual practice. Design A pragmatic, individually randomised, parallel-gr…	PHR	Exclude	Wrong condition	Wrong population	Not targeting depression
NIHR Depression	https://www.journalslibrary.nihr.ac.uk/phr/phr05090#/abstract	Results of the First Steps study: a randomised controlled trial and economic evaluation of the Group Family Nurse Partnership (gFNP) programme compared with usual care in improving outcomes for high-risk mothers and their children and preventing abuse	Barnes et al	2017	Background Family Nurse Partnership (FNP) is a home-based nurse home-visiting programme to support vulnerable parents. Group Family Nurse Partnership (gFNP) has similar aims and materials and was demonstrated to be feasible in implementation evaluations. Objectives To determine whether or not gFNP, compared with usual care, could reduce risk factors for maltreatment in a vulnerable group and be c…	PHR	Exclude	Wrong condition	Wrong population	Not targeting depression
NIHR Depression	https://www.journalslibrary.nihr.ac.uk/hta/hta22210#/abstract	Self-Management education for adults with poorly controlled epILEpsy [SMILE (UK)]: a randomised controlled trial	Ridsale et al	2018	Background Epilepsy is a common neurological condition resulting in recurrent seizures. Research evidence in long-term conditions suggests that patients benefit from self-management education and that this may improve quality of life (QoL). Epilepsy self-management education has yet to be tested in a UK setting. Objectives To determine the effectiveness and cost-effectiveness of Self-Management e…	HTA	Exclude	Wrong condition	Wrong condition	Wrong population	Some under 18
NIHR Depression	3002560	START (STrAtegies for RelaTives) study: a pragmatic randomised controlled trial to determine the clinical effectiveness and cost-effectiveness of a manual-based coping strategy programme in promoting the mental health of carers of people with dementia	Gill Livingston, Julie Barber, Penny Rapaport, Martin Knapp, Mark Griffin, Renee Romeo, Derek King, Debbie Livingston, Elanor Lewis-Holmes, Cath Mummery, Zuzana Walker, Juanita Hoe and Claudia Cooper	2014	Background: Two-thirds of people with dementia live at home, receiving most care from family carers, about 40% of whom have clinically significant depression or anxiety. This impacts on the person with dementia, families and society, predicting care breakdown. There are currently no clinically effective and cost-effective NHS family carer interventions. Objectives: To assess the STrAtegies for Re…	HTA	Exclude	Wrong population	Wrong population	Participants were carers, not patients
NIHR Depression	https://www.journalslibrary.nihr.ac.uk/hta/hta23060#/abstract	Stepped approach to improving sexual function after gynaecological cancer: the SAFFRON feasibility RCT	Gessler et al	2019	Background Women affected by gynaecological cancer are often unaware of the sexual consequences of both the cancer and its treatment. Most do not receive appropriate advice or help to recover sexual function, and the effect on their sexuality may be profound, both physically and emotionally. However, several potential therapies can be effective in helping recover some sexual engagement and change…	HTA	Exclude	Wrong condition	Wrong population	Not targeting depression
NIHR Depression	https://www.journalslibrary.nihr.ac.uk/hta/hta24490#/abstract	Stratified versus usual care for the management of primary care patients with sciatica: the SCOPiC RCT	Foster et al	2020	Background Sciatica has a substantial impact on patients and society. Current care is ‘stepped’, comprising an initial period of simple measures of advice and analgesia, for most patients, commonly followed by physiotherapy, and then by more intensive interventions if symptoms fail to resolve. No study has yet tested a model of stratified care in which patients are subgrouped and matched to diffe…	HTA	Exclude	Wrong condition	Wrong population	Not targeting depression
NIHR Depression	3002362	Study of the use of antidepressants for depression in dementia: the HTA-SADD trial – a multicentre, randomised, double-blind, placebo-controlled trial of the clinical effectiveness and cost-effectiveness of sertraline and mirtazapine	S Banerjee, J Hellier, R Romeo, M Dewey, M Knapp, C Ballard, R Baldwin, P Bentham, C Fox, C Holmes, C Katona, C Lawton, J Lindesay, G Livingston, N McCrae, E Moniz-Cook, J Murray, S Nurock, M Orrell, J O’Brien, M Poppe, A Thomas, R Walwyn, K Wilson and A Burns	2013	Objective: Depression is common in dementia, causing considerable distress and other negative impacts. Treating it is a clinical priority, but the evidence base is sparse and equivocal. This trial aimed to determine clinical effectiveness of sertraline and mirtazapine in reducing depression 13 weeks post randomisation compared with placebo. Design: Multicentre, parallel-group, double-blind placeb…	HTA	Include	Wrong population	Wrong population - lack capacity included
NIHR Depression	https://www.journalslibrary.nihr.ac.uk/hta/hta21600#/abstract	Subcutaneous Injection of Adalimumab Trial compared with Control (SCIATiC): a randomised controlled trial of adalimumab injection compared with placebo for patients receiving physiotherapy treatment for sciatica	Williams et al	2017	Background Biological treatments such as adalimumab (Humira®; AbbVie Ltd, Maidenhead, UK) are antibodies targeting tumour necrosis factor alpha, released from ruptured intervertebral discs, which might be useful in sciatica. Recent systematic reviews concluded that they might be effective, but that a definitive randomised controlled trial was needed. Usual care in the NHS typically includes a phy…	HTA	Exclude	Wrong condition	Wrong population	Not targeting depression
NIHR Depression	https://www.journalslibrary.nihr.ac.uk/hta/hta18520#/abstract	The effectiveness of collaborative care for people with memory problems in primary care: results of the CAREDEM case management modelling and feasibility study	Iliffe et al	2014	Background People with dementia and their families need support in different forms, but currently services are often fragmented with variable quality of care. Case management offers a way of co-ordinating services along the care pathway and therefore could provide individualised support; however, evidence of the effectiveness of case management for dementia is inconclusive. Objective To adapt the…	HTA	Exclude	Wrong condition	Not an RCT
NIHR Depression	https://www.journalslibrary.nihr.ac.uk/hsdr/hsdr05310#/abstract	The effectiveness of the Older prisoner Health and Social Care Assessment and Plan (OHSCAP): a randomised controlled trial	Forsyth et al	2018	Background Older people are the fastest-growing group in prisons in England and Wales and have complex health and social care needs that often remain unmet. Objectives (1) Evaluate the efficacy of the Older prisoner Health and Social Care Assessment and Plan (OHSCAP) in improving (i) the ability to meet older male prisoners’ health and social care needs, (ii) health-related quality of life (HRQoL…	HSDR	Exclude	Wrong condition	Wrong population		Depression outcome measure but not primary condition being targeted. Exclude
NIHR Depression	https://www.journalslibrary.nihr.ac.uk/phr/phr06050#/abstract	The health impacts of energy performance investments in low-income areas: a mixed-methods approach	Poortinga et al	2018	Background Cold homes and fuel poverty contribute to health inequalities in ways that could be addressed through energy efficiency interventions. Objectives To determine the health and psychosocial impacts of energy performance investments in low-income areas, particularly hospital admissions for cardiorespiratory conditions, prevalence of respiratory symptoms and mental health status, hydrotherm…	PHR	Exclude	Not an RCT	Not an RCT
NIHR Depression	https://www.journalslibrary.nihr.ac.uk/hta/hta19840#/abstract	The London Exercise And Pregnant smokers (LEAP) trial: a randomised controlled trial of physical activity for smoking cessation in pregnancy with an economic evaluation	Ussher et al	2015	Background Smoking during pregnancy is the main preventable cause of poor birth outcomes. Improved methods are needed to help women to stop smoking during pregnancy. Pregnancy provides a compelling rationale for physical activity (PA) interventions as cessation medication is contraindicated or ineffective, and an effective PA intervention could be highly cost-effective. Objective To examine the e…	HTA	Exclude	Wrong condition	Wrong population	Not targeting depression
NIHR Depression	https://www.journalslibrary.nihr.ac.uk/hsdr/hsdr06040#/abstract	The Patient Centred Assessment Method for improving nurse-led biopsychosocial assessment of patients with long-term conditions: a feasibility RCT	Maxwell et al	2018	Background Annual reviews of people living with long-term conditions (LTCs) are mostly conducted by practice nurses (PNs), who focus on the physical needs of patients. The broader mental well-being and social needs of patients are also important if they are to live well. The Patient Centred Assessment Method (PCAM) is a new tool to help PNs conduct biopsychosocial assessments of patients’ needs. …	HSDR	Exclude	Wrong population	Wrong population		Not specifically targeting depression
NIHR Depression	https://www.journalslibrary.nihr.ac.uk/hsdr/hsdr04240#/abstract	The use of cardiac rehabilitation services to aid the recovery of patients with bowel cancer: a pilot randomised controlled trial with embedded feasibility study	Hubbard et al	2016	Background Colorectal cancer (CRC) survivors are not meeting the recommended physical activity levels associated with improving their chances of survival and quality of life. Rehabilitation could address this problem. Objectives The aims of the Cardiac Rehabilitation In Bowel cancer study were to assess whether or not cardiac rehabilitation is a feasible and acceptable model to aid the recovery o…	HSDR	Exclude	Wrong condition	Wrong condition
NIHR Depression	https://www.journalslibrary.nihr.ac.uk/hsdr/hsdr03020#/abstract	Translation into British Sign Language and validation of the Strengths and Difficulties Questionnaire	Wright et al	2015	Background There are an estimated 125,000 deaf people in the UK who use British Sign Language (BSL) as their main form of communication, but there are no child mental health screening instruments that are accessible to deaf children whose first or main language is BSL (or to deaf adults reporting on children). This study sought to develop a new BSL translation of a commonly used mental health scr…	HSDR	Exclude	Not an RCT	Not an RCT
NIHR Depression	https://www.journalslibrary.nihr.ac.uk/hta/hta22480#/abstract	Triple versus guideline antiplatelet therapy to prevent recurrence after acute ischaemic stroke or transient ischaemic attack: the TARDIS RCT	Bath et al	2018	Background Two antiplatelet agents are better than one for preventing recurrent stroke after acute ischaemic stroke or transient ischaemic attack (TIA). Therefore, intensive treatment with three agents might be better still, providing it does not cause undue bleeding. Objective To compare the safety and efficacy of intensive therapy with guideline antiplatelet therapy for acute ischaemic stroke a…	HTA	Exclude	Wrong condition	Wrong population	Not targeting depression
NIHR Depression	https://www.journalslibrary.nihr.ac.uk/phr/phr07040#/abstract	Visually Impaired OLder people's Exercise programme for falls prevenTion (VIOLET): a feasibility study	Adams et al	2019	Background The visually impaired have a higher risk of falling and are likely to avoid activity. Objectives To adapt the existing Falls Management Exercise (FaME) programme, which is delivered in the community, for visually impaired older people (VIOP) and to investigate the feasibility of conducting a definitive randomised controlled trial of this adapted intervention. Design Phase I – consultat…	PHR	Exclude	Wrong condition	Wrong population	Not targeting depression
NIHR Depression	3033772	A study of the safety and harms of antidepressant drugs for older people: a cohort study using a large primary care database	CAC Coupland, P Dhiman, G Barton, R Morriss, A Arthur, T Sach and J Hippisley-Cox	2011	Objectives: The aim of this study was to establish the relative safety and balance of risks for antidepressant treatment in older people. The study objectives were to (1) determine relative and absolute risks of predefined adverse events in older people with depression, comparing classes of antidepressant drugs [tricyclic and related antidepressants (TCAs), selective serotonin reuptake inhibitors…	HTA	Exclude	Not an RCT	Not an RCT
NIHR Depression	3013423	Lamotrigine for people with borderline personality disorder: a RCT	Mike J Crawford, Rahil Sanatinia, Barbara Barrett, Gillian Cunningham, Oliver Dale, Poushali Ganguli, Geoff Lawrence-Smith, Verity C Leeson, Fenella Lemonsky, Georgia Lykomitrou-Matthews, Alan Montgomery, Richard Morriss, Jasna Munjiza, Carol Paton, Iwona Skorodzien, Vineet Singh, Wei Tan, Peter Tyrer and Joseph G Reilly on behalf of the LABILE study team	2018	Background: No drug treatments are currently licensed for the treatment of borderline personality disorder (BPD). Despite this, people with this condition are frequently prescribed psychotropic medications and often with considerable polypharmacy. Preliminary studies have indicated that mood stabilisers may be of benefit to people with BPD. Objective: To examine the clinical effectiveness and cos…	HTA	Exclude	Wrong population	Wrong population		Not depression (at least as main condition)
NIHR Depression	3002373	Exercise for depression in care home residents: a randomised controlled trial with cost-effectiveness analysis (OPERA)	M Underwood, SE Lamb, S Eldridge, B Sheehan, A Slowther, A Spencer, M Thorogood, N Atherton, SA Bremner, A Devine, K Diaz-Ordaz, DR Ellard, R Potter, K Spanjers and SJC Taylor	2013	Background: Many older people living in care homes (long term residential care or nursing homes) are depressed. Exercise is a promising non-drug intervention for preventing and treating depression in this population. Objective: To evaluate the impact of a ‘whole-home’ intervention, consisting of training for residential and nursing home staff backed up with a twice-weekly, physiotherapist-led exe…	HTA	Include	Wrong population
NIHR Diabetes	3002525	A clinical and economic evaluation of Control of Hyperglycaemia in Paediatric intensive care (CHiP): a randomised controlled trial	Duncan Macrae, Richard Grieve, Elizabeth Allen, Zia Sadique, Helen Betts, Kevin Morris, Vithayathil John Pappachan, Roger Parslow, Robert C Tasker, Paul Baines, Michael Broadhead, Mark L Duthie, Peter-Marc Fortune, David Inwald, Paddy McMaster, Mark J Peters, Margrid Schindler, Carla Guerriero, Deborah Piercy, Zdenek Slavik, Claire Snowdon, Laura Van Dyck and Diana Elbourne		Background: Early research in adults admitted to intensive care suggested that tight control of blood glucose during acute illness can be associated with reductions in mortality, length of hospital stay and complications such as infection and renal failure. Prior to our study, it was unclear whether or not children could also benefit from tight control of blood glucose during critical illness. Ob…	HTA	Exclude	Wrong condition	Wrong population		Under 18
NIHR Diabetes	3010384	A cluster randomised trial, cost-effectiveness analysis and psychosocial evaluation of insulin pump therapy compared with multiple injections during flexible intensive insulin therapy for type 1 diabetes: the REPOSE Trial	Simon Heller, David White, Ellen Lee, Julia Lawton, Daniel Pollard, Norman Waugh, Stephanie Amiel, Katharine Barnard, Anita Beckwith, Alan Brennan, Michael Campbell, Cindy Cooper, Munyaradzi Dimairo, Simon Dixon, Jackie Elliott, Mark Evans, Fiona Green, Gemma Hackney, Peter Hammond, Nina Hallowell, Alan Jaap, Brian Kennon, Jackie Kirkham, Robert Lindsay, Peter Mansell, Diana Papaioannou, David Ra…		Background: Insulin is generally administered to people with type 1 diabetes mellitus (T1DM) using multiple daily injections (MDIs), but can also be delivered using infusion pumps. In the UK, pumps are recommended for patients with the greatest need and adult use is less than in comparable countries. Previous trials have been small, of short duration and have failed to control for training in ins…	HTA	Exclude	Wrong population	Wrong population		Not t2 diabetes
NIHR Diabetes	https://www.journalslibrary.nihr.ac.uk/hta/hta19500#/abstract	A feasibility randomised controlled trial of a motivational interviewing-based intervention for weight loss maintenance in adults	Simpson et al	2015	Background: Obesity has significant health and NHS cost implications. Relatively small reductions in weight have clinically important benefits, but long-term weight loss maintenance (WLM) is challenging. Behaviour change interventions have been identified as key for WLM. Motivation is crucial to supporting behaviour change, and motivational interviewing (MI) has been identified as a successful ap…	HTA	Exclude	Wrong condition	Wrong population	Not targeting t2 diabetes
NIHR Diabetes	https://www.journalslibrary.nihr.ac.uk/programmes/hsdr/081605119/#/	A multi-context, multi-method assessment of the contribution of nurses to chronic disease management in England and Wales	Alison While et al.		Aims: The study aims to evaluate the contribution of nurses to a comprehensive range of chronic disease management systems within a variety of clinical contexts and user populations. Type and Location: The study follows the step-wise approach of the MRC complex evaluation framework encompassing the pre-clinical phase (theory building; Elements 1 and 2) and phase 1 (empirical modelling; Element 3)…	HSDR	Exclude	Not an RCT	Not an RCT	Wrong population
NIHR Diabetes	3028392	A patient-centred intervention to improve the management of multimorbidity in general practice: the 3D RCT	Chris Salisbury, Mei-See Man, Katherine Chaplin, Cindy Mann, Peter Bower, Sara Brookes, Polly Duncan, Bridie Fitzpatrick, Caroline Gardner, Daisy M Gaunt, Bruce Guthrie, Sandra Hollinghurst, Bryar Kadir, Victoria Lee, John McLeod, Stewart W Mercer, Keith R Moffat, Emma Moody, Imran Rafi, Rebecca Robinson, Alison Shaw and Joanna Thorn		Background: People with multimorbidity experience impaired quality of life, poor health and a burden from treatment. Their care is often disease-focused rather than patient-centred and tailored to their individual needs. Objective: To implement and evaluate a patient-centred intervention to improve the management of patients with multimorbidity in general practice. Design: Pragmatic, cluster rand…	HSDR	Exclude	Wrong population	Wrong population		Not t2 diabetes
NIHR Diabetes	3001929	A randomised controlled trial of cognitive behaviour therapy and motivational interviewing for people with type 1 diabetes mellitus with persistent sub-optimal glycaemic control: A Diabetes and Psychological Therapies (ADaPT) study	K Ismail, E Maissi, S Thomas, T Chalder, U Schmidt, J Bartlett, A Patel, C Dickens, F Creed and J Treasure		Objectives: To determine whether (i) motivational enhancement therapy (MET) + cognitive behaviour therapy (CBT) compared with usual care, (ii) MET compared with usual care, (iii) or MET + CBT compared with MET was more effective in improving glycaemic control when delivered by general nurses with additional training in these techniques. Design: A three-arm parallel randomised controlled trial as …	HTA	Exclude	Wrong population	Wrong population		Not t2 diabetes
NIHR Diabetes	https://www.journalslibrary.nihr.ac.uk/hta/hta21100#/abstract	A randomised controlled trial to compare the safety, effectiveness and cost effectiveness of doxycycline (200 mg/day) with oral prednisolone (0.5 mg/kg/day) for initial treatment of bullous pemphigoid: the Bullous Pemphigoid Steroids and Tetracyclines (BLISTER) Trial	Chalmers et al	2017	Background Bullous pemphigoid (BP) is an autoimmune blistering skin disorder with increased morbidity and mortality in the elderly. Objectives To evaluate the effectiveness, safety and cost-effectiveness of a strategy of initiating BP treatment with oral doxycycline or oral prednisolone. We hypothesised that starting treatment with doxycycline gives acceptable short-term blister control while con…	HTA	Exclude	Wrong condition	Wrong population	Not targeting t2 diabetes
NIHR Diabetes	https://www.journalslibrary.nihr.ac.uk/phr/phr09060#/abstract	A school-based, peer-led programme to increase physical activity among 13- to 14-year-old adolescents: the GoActive cluster RCT	Corder et al	2021	Background Adolescent physical activity levels are low and are associated with rising disease risk and social disadvantage. The Get Others Active (GoActive) intervention was co-designed with adolescents and teachers to increase physical activity in adolescents. Objective To assess the effectiveness and cost-effectiveness of the school-based GoActive programme in increasing adolescents’ moderate-t…	PHR	Exclude	Wrong condition	Wrong population	Under 18
NIHR Diabetes	https://www.journalslibrary.nihr.ac.uk/phr/phr08020#/abstract	A weight management programme for fathers of children aged 4 11 years: cultural adaptation and the Healthy Dads, Healthy Kids UK feasibility RCT	Jolly et al	2020	Background More men than women in the UK are living with overweight or obesity, but men are less likely to engage with weight loss programmes. Healthy Dads, Healthy Kids is an effective Australian weight management programme that targets fathers, who participate with their primary school-aged children. Behavioural interventions do not always transfer between contexts, so an adaptation of the Heal…	PHR	Exclude	Wrong condition	Wrong population	Not targeting t2 diabetes
NIHR Diabetes	https://www.journalslibrary.nihr.ac.uk/phr/phr07110#/abstract	A workplace-based intervention to increase levels of daily physical activity: the Travel to Work cluster RCT	Audrey et al	2019	Background There may be opportunities for working adults to accumulate recommended physical activity levels (??150 minutes of moderate-intensity physical activity in bouts of ??10 minutes throughout the week) during the commute to work. Systematic reviews of interventions to increase active transport indicate that studies are predominantly of poor quality, rely on self-report and lack robust stat…	PHR	Exclude	Wrong condition	Wrong population	Not targeting t2 diabetes
NIHR Diabetes	3035061	Adding web-based behavioural support to exercise referral schemes for inactive adults with chronic health conditions: the e-coachER RCT	Adrian H Taylor, Rod S Taylor, Wendy M Ingram, Nana Anokye, Sarah Dean, Kate Jolly, Nanette Mutrie, Jeffrey Lambert, Lucy Yardley, Colin Greaves, Jennie King, Chloe McAdam, Mary Steele, Lisa Price, Adam Streeter, Nigel Charles, Rohini Terry, Douglas Webb, John Campbell, Lucy Hughes, Ben Ainsworth, Ben Jones, Ben Jane, Jo Erwin, Paul Little, Anthony Woolf and Chris Cavanagh		Background: There is modest evidence that exercise referral schemes increase physical activity in inactive individuals with chronic health conditions. There is a need to identify additional ways to improve the effects of exercise referral schemes on long-term physical activity. Objectives: To determine if adding the e-coachER intervention to exercise referral schemes is more clinically effective …	HTA	Exclude	Wrong population	Wrong population		Not specifically targeting t2 diabetes as primary condition, although intervention applicable to t2 diabetes patients and other patients (e.g., those with hypertension). Exclude
NIHR Diabetes	https://www.journalslibrary.nihr.ac.uk/hsdr/hsdr06210#/abstract	Advantages and limitations of virtual online consultations in a NHS acute trust: the VOCAL mixed-methods study	Shaw et al	2018	Background There is much enthusiasm from clinicians, industry and the government to utilise digital technologies and introduce alternatives to face-to-face consultations. Objective(s) To define good practice and inform digital technology implementation in relation to remote consultations via Skype™ (Microsoft Corporation, Redmond, WA, USA) and similar technologies. Design Multilevel mixed-methods…	HSDR	Exclude	Not an RCT	Not an RCT
NIHR Diabetes	https://www.journalslibrary.nihr.ac.uk/hsdr/hsdr05250#/abstract	An evaluation of the effectiveness of annual health checks and quality of health care for adults with intellectual disability: an observational study using a primary care database	Carey et al	2017	Background People with intellectual disability (ID) have poorer health than the general population; however, there is a lack of comprehensive national data describing their health-care needs and utilisation. Annual health checks for adults with ID have been incentivised through primary care since 2009, but only half of those eligible for such a health check receive one. It is unclear what impact …	HSDR	Exclude	Wrong condition	Not an RCT
NIHR Diabetes	3009403	An observational study to assess if automated diabetic retinopathy image assessment software can replace one or more steps of manual imaging grading and to determine their cost-effectiveness	Adnan Tufail, Venediktos V Kapetanakis, Sebastian Salas-Vega, Catherine Egan, Caroline Rudisill, Christopher G Owen, Aaron Lee, Vern Louw, John Anderson, Gerald Liew, Louis Bolter, Clare Bailey, SriniVas Sadda, Paul Taylor and Alicja R Rudnicka		Background: Diabetic retinopathy screening in England involves labour-intensive manual grading of retinal images. Automated retinal image analysis systems (ARIASs) may offer an alternative to manual grading. Objectives: To determine the screening performance and cost-effectiveness of ARIASs to replace level 1 human graders or pre-screen with ARIASs in the NHS diabetic eye screening programme (DES…	HTA	Exclude	Not an RCT	Not an RCT
NIHR Diabetes	3010421	Better guidelines for better care: accounting for multimorbidity in clinical guidelines – structured examination of exemplar guidelines and health economic modelling	Bruce Guthrie, Alexander Thompson, Siobhan Dumbreck, Angela Flynn, Phil Alderson, Moray Nairn, Shaun Treweek and Katherine Payne		Background: Multimorbidity is common but most clinical guidelines focus on single diseases. Aim: To test the feasibility of new approaches to developing single-disease guidelines to better account for multimorbidity. Design: Literature-based and economic modelling project focused on areas where multimorbidity makes guideline application problematic. Methods: (1) Examination of accounting for mult…	HTA	Exclude	Not an RCT	Not an RCT	Wrong publication type	Review
NIHR Diabetes	https://www.journalslibrary.nihr.ac.uk/hta/hta18470#/abstract	Changing eating behaviours to treat childhood obesity in the community using mandolean: The community mandolean randomised trial (COMMANDO), A pilot study	Hamilton-Shield et al	2014	Background Around one in five children in England is obese when they leave primary school. Thus far, it has not been demonstrated that primary care interventions to manage childhood obesity can achieve significant weight reduction. Training obese children to eat more slowly as an adjunct to other healthy lifestyle behaviour change has been shown to increase weight reduction in a hospital setting.…	HTA	Exclude	Wrong condition	Wrong population	Under 18
NIHR Diabetes	https://www.journalslibrary.nihr.ac.uk/phr/phr06010#/abstract	Cluster randomised controlled trial and economic and process evaluation to determine the effectiveness and cost effectiveness of a novel intervention [Healthy Lifestyles Programme (HeLP)] to prevent obesity in school children	Wyatt et al	2018	Background Approximately one-third of children in England leave primary school overweight or obese. There is little evidence of effective obesity prevention programmes for children in this age group. Objective To determine the effectiveness and cost-effectiveness of a school-based healthy lifestyles programme in preventing obesity in children aged 9–10 years. Design A cluster randomised controlle…	PHR	Exclude	Wrong condition	Wrong population	Under 18
NIHR Diabetes	https://www.journalslibrary.nihr.ac.uk/hsdr/hsdr02440#/abstract	Commissioning for Long-term conditions: Hearing the voice of and engaging users	Peckham et al	2014	Background: Some 15 million people in England have a long-term condition (LTC) but there is concern about whether or not the NHS meets their needs. To address this, consecutive governments have developed policies aimed at improving service delivery and patient and public engagement and involvement (PPEI). There has been little research that examines the impact or benefit of PPEI in commissioning.…	HSDR	Exclude	Not an RCT	Not an RCT
NIHR Diabetes	3008880	Commissioning high quality care for people with long-term conditions	Judith Smith,1Sara Shaw,1,2 Alison Porter,1 Rebecca Rosen,1 Ian Blunt,1 Alisha Davies,1 Elizabeth Eastmure, 1 and Nicholas Mays3		Background Commissioning is the term used to describe the process of aligning resources to the health needs of a population (within a defined budget), putting in place cost-effective services to meet those needs, and monitoring the quality of services to ensure that they fulfil the standards set out in contracts. One of the most influential pieces of analysis of health care commissioning is Øvret…	SDO	Exclude	Not an RCT	Not an RCT	Wrong publication type	Report
NIHR Diabetes	https://www.journalslibrary.nihr.ac.uk/hsdr/hsdr04080#/abstract	Comorbidity and dementia: a mixed-method study on improving health care for people with dementia (CoDem)	Bunn et al	2016	Background Among people living with dementia (PLWD) there is a high prevalence of comorbid medical conditions but little is known about the effects of comorbidity on processes and quality of care and patient needs or how services are adapting to address the particular needs of this population. Objectives To explore the impact of dementia on access to non-dementia services and identify ways of imp…	HSDR	Exclude	Not an RCT	Not an RCT
NIHR Diabetes	https://www.journalslibrary.nihr.ac.uk/hta/hta20820#/abstract	Concordance in diabetic foot ulceration: a cross-sectional study of agreement between wound swabbing and tissue sampling in infected ulcers	Nelson et al	2016	Background There is inadequate evidence to advise clinicians on the relative merits of swabbing versus tissue sampling of infected diabetic foot ulcers (DFUs). Objectives To determine (1) concordance between culture results from wound swabs and tissue samples from the same ulcer; (2) whether or not differences in bacterial profiles from swabs and tissue samples are clinically relevant; (3) concor…	HTA	Exclude	Wrong condition	Not an RCT
NIHR Diabetes	https://www.journalslibrary.nihr.ac.uk/eme/eme08160#/abstract	Continuous glucose monitoring in extremely preterm infants in intensive care: the REACT RCT and pilot study of 'closed-loop' technology	Beardsall et al	2021	Background Hyperglycaemia and hypoglycaemia are common in preterm infants and are associated with increased mortality and morbidity. Continuous glucose monitoring is widely used to target glucose control in adults and children, but not in neonates. Objective To evaluate the role of continuous glucose monitoring in the preterm infant. Design The REAl-time Continuous glucose moniToring in neonatal …	EME	Exclude	Wrong condition	Wrong population	Under 18
NIHR Diabetes	3021122	Continuous subcutaneous insulin infusion versus multiple daily injections in children and young people at diagnosis of type 1 diabetes: the SCIPI RCT	Joanne Blair, Andrew McKay, Colin Ridyard, Keith Thornborough, Emma Bedson, Matthew Peak, Mohammed Didi, Francesca Annan, John W Gregory, Dyfrig Hughes and Carrol Gamble		Background: The risk of developing long-term complications of type 1 diabetes (T1D) is related to glycaemic control and is reduced by the use of intensive insulin treatment regimens: multiple daily injections (MDI) (? 4) and continuous subcutaneous insulin infusion (CSII). Despite a lack of evidence that the more expensive treatment with CSII is superior to MDI, both treatments are used widely wi…	HTA	Exclude	Wrong population	Wrong population		Under 18
NIHR Diabetes	https://www.journalslibrary.nihr.ac.uk/eme/hta18440#/abstract	Coronary artery bypass grafting in High RISk patients randomised to Off Pump or On Pump Surgery - the CRISP trial	Rogers et al	2014	Background Coronary artery bypass grafting (CABG) is the treatment of choice for patients with multivessel coronary artery disease (CAD). Evidence from randomised controlled trials (RCTs) in low-risk populations shows that ‘off-pump’ CABG is at least as safe as ‘on-pump’ CABG, but high-quality trial data in high-risk populations are lacking. Objectives To test the hypothesis that, in high-risk pa…	EME	Exclude	Wrong condition	Wrong population	Not targeting t2 diabetes
NIHR Diabetes	3004137	Costs and outcomes of increasing access to bariatric surgery for obesity: cohort study and cost-effectiveness analysis using electronic health records	Martin C Gulliford, Judith Charlton, Helen P Booth, Alison Fildes, Omar Khan, Marcus Reddy, Mark Ashworth, Peter Littlejohns, A Toby Prevost and Caroline Rudisill		Background: Bariatric surgery is known to be an effective treatment for extreme obesity but access to these procedures is currently limited. Objective: This study aimed to evaluate the costs and outcomes of increasing access to bariatric surgery for severe and morbid obesity. Design and methods: Primary care electronic health records from the UK Clinical Practice Research Datalink were analysed f…	HTA	Exclude	Wrong condition	Not an RCT	Not an RCT
NIHR Diabetes	3038459	Daily low-dose prednisolone to prevent relapse of steroid-sensitive nephrotic syndrome in children with an upper respiratory tract infection: PREDNOS2 RCT	Christian	2022	Background Most children with steroid-sensitive nephrotic syndrome have relapses that are triggered by upper respiratory tract infections. Four small trials, mostly in children already taking maintenance corticosteroid in countries of different upper respiratory tract infection epidemiology, showed that giving daily low-dose prednisone/prednisolone for 5–7 days during an upper respiratory tract i…	HTA	Exclude	Wrong condition	Wrong age group		Children
NIHR Diabetes	3008792	Delivering health care through managed clinical networks (MCNs): lessons from the North	Professor Bruce Guthrie ? Centre for Primary Health and Population Care, University of Dundee Professor Huw Davies ? Social Dimensions of Health Institute, Universities of Dundee and St Andrews Dr Gail Greig ? Social Dimensions of Health Institute, Universities of Dundee and St Andrews Dr Rosemary Rushmer ? Centre for Translation Research in Public Health, University of Durham Dr Isabel Walter ? …		The project proposal set out in response to the SDO research call sought to respond to this wide range of research challenges, seeking insights across all three domains of origins, processes and impacts. The proposed work had three distinctive features that shaped an articulation of its potential contribution. First, managed clinical networks in Scotland are in many instances longer established t…	SDO	Exclude	Not an RCT	Not an RCT	Wrong publication type	Report
NIHR Diabetes	https://www.journalslibrary.nihr.ac.uk/hsdr/hsdr02180#/abstract	Developing a model of mental health self-care support for children and young people through an integrated evaluation of available types of provision involving systematic review, meta-analysis and case study	Pryjmachuk et al	2014	Background: The mental health of children and young people (CYP) is a major UK public health concern. Recent policy reviews have identified that service provision for CYP with mental health needs is not as effective, responsive, accessible or child-centred as it could be. Following on from a previous National Institute for Health Research (NIHR) study into self-care support for CYP with long-term…	HSDR	Exclude	Not an RCT	Wrong population	Under 18
NIHR Diabetes	https://www.journalslibrary.nihr.ac.uk/eme/eme06030#/abstract	Developing and applying a framework to understand mechanisms of action in group-based, behaviour change interventions: the MAGI mixed-methods study	Borek et al	2019	Background Theories and meta-analyses have elucidated individual-level mechanisms of action in behaviour change interventions. Although group-based interventions are commonly used to support health-related behaviour change, such interventions rarely consider theory and research (e.g. from social psychology) on how group-level mechanisms can also influence personal change. Objectives The aim was t…	EME	Exclude	Not an RCT	Not an RCT
NIHR Diabetes	3003123	Developing and evaluating a child-centred intervention for diabetes medicine management using mixed methods and a multicentre randomised controlled trial	Jane P Noyes, Lesley Lowes, Rhiannon Whitaker, Davina Allen, Cynthia Carter, Rhiannon T Edwards, Joanne Rycroft-Malone, Janice Sharp, Deborah Edwards, Llinos Haf Spencer, Yvonne Sylvestre, Seow Tien Yeo and John W Gregory		Aim: To develop and evaluate an individually tailored age-appropriate diabetes diary and information pack for children and young people aged 6–18 years with type 1 diabetes to support decision-making and self-care with a specific focus on insulin management and blood glucose monitoring, compared with available resources in routine clinical practice. Design: Four-stage study following the Medical …	HTA	Exclude	Wrong population	Wrong population		Under 18
NIHR Diabetes	https://www.journalslibrary.nihr.ac.uk/hta/hta15290#/abstract	Development and evaluation by a cluster randomised trial of a psychosocial intervention in children and teenagers experiencing diabetes: the DEPICTED study	Gregory J, Robling M, Bennert K, Channon S, Cohen D, et al.		Objective To develop and evaluate a health-care communication training programme to help diabetes health-care professionals (HCPs) counsel their patients more skilfully, particularly in relation to behaviour change. Design The HCP training was assessed using a pragmatic, cluster randomised controlled trial. The primary and secondary analyses were intention-to-treat comparisons of outcomes using m…	HTA	Exclude	Wrong population	Wrong population		Not adults
NIHR Diabetes	3002760	Development of a cost-effectiveness model for optimisation of the screening interval in diabetic retinopathy screening	Peter H Scanlon, Stephen J Aldington, Jose Leal, Ramon Luengo-Fernandez, Jason Oke, Sobha Sivaprasad, Anastasios Gazis and Irene M Stratton		Background: The English NHS Diabetic Eye Screening Programme was established in 2003. Eligible people are invited annually for digital retinal photography screening. Those found to have potentially sight-threatening diabetic retinopathy (STDR) are referred to surveillance clinics or to Hospital Eye Services. Objectives: To determine whether personalised screening intervals are cost-effective. Des…	HTA	Exclude	Not an RCT	Not an RCT
NIHR Diabetes	https://www.journalslibrary.nihr.ac.uk/hta/hta24360#/abstract	Different corticosteroid induction regimens in children and young people with juvenile idiopathic arthritis: the SIRJIA mixed-methods feasibility study	Jones et al	2020	Background In the UK, juvenile idiopathic arthritis is the most common inflammatory disorder in childhood, affecting 10?:?100,000 children and young people aged <?16 years each year, with a population prevalence of around 1?:?1000. Corticosteroids are commonly used to treat juvenile idiopathic arthritis; however, there is currently a lack of consensus as to which corticosteroid induction regimen …	HTA	Exclude	Wrong condition	Wrong population	Under 18
NIHR Diabetes	https://www.journalslibrary.nihr.ac.uk/eme/eme03070#/abstract	Does metformin reduce excess birthweight in offspring of obese pregnant women? A randomised controlled trial of efficacy, exploration of mechanisms and evaluation of other pregnancy complications	Chiswick et al	2016	Background Maternal obesity is associated with high birthweight, obesity and premature mortality in adult offspring, probably as a result of maternal hyperglycaemia and insulin resistance. We present the results of a trial designed to test the hypothesis that metformin will improve insulin sensitivity in obese pregnant women, thereby reducing the incidence of high-birthweight babies. Objective To…	EME	Exclude	Wrong condition	Wrong population	Not targeting t2 diabetes	Some participants could be < 18 years
NIHR Diabetes	https://www.journalslibrary.nihr.ac.uk/programmes/hsdr/081803224/#/	Electronic services: implementation and impact	Keen et al	2012	This study will: 1. Develop of a detailed narrative account of the implementation of shared electronic services for older people; 2. Establish the cost-effectiveness of shared electronic services used in hospital discharge processes for older people; 3. Evaluate the implementation of shared electronic patient records in diabetes services across NHS organizations in Yorkshire and Humber SHA. There…	HSDR	Exclude	Not an RCT	Not an RCT
NIHR Diabetes	3038575	Endovascular stent grafting and open surgical replacement for chronic thoracic aortic aneurysms: a systematic review and prospective cohort study	Sharples	2022	Background The management of chronic thoracic aortic aneurysms includes conservative management, watchful waiting, endovascular stent grafting and open surgical replacement. The Effective Treatments for Thoracic Aortic Aneurysms (ETTAA) study investigates timing and intervention choice. Objective To describe pre- and post-intervention management of and outcomes for chronic thoracic aortic aneurys…	HTA	Exclude	Wrong condition	Wrong study design		Some children included
NIHR Diabetes	https://www.journalslibrary.nihr.ac.uk/programmes/hsdr/081715162/#/	Evaluating self-care support for children and young people with long term conditions	Kirk et al	2010	Aim of the study: To describe and evaluate current self care models for children with long term conditions. Specific objectives 1. To identify and describe the range and type of self-care models for children with long-term conditions. 2. To examine how different models support self-care by children and their parents and assess their success from the perspectives of children, parents and professio…	HSDR	Exclude	Not an RCT	Not an RCT
NIHR Diabetes	https://www.journalslibrary.nihr.ac.uk/programmes/hsdr/081504110/#/	Evaluation of Intermediate Care Clinics for Diabetes (ICCD)	Professor Andrew Wilson et al.		Intermediate care clinics (ICC) are becoming established as one method of improving care for people with type 2 diabetes, but their effectiveness and cost effectiveness is not known. Their aim is to provide a multidisciplinary community based service to support general practices in achieving good control of their patients. Three local PCTs (Coventry, Eastern Leicester and Leicester City West) are…	HSDR	Exclude	Not an RCT	Not an RCT
NIHR Diabetes	https://www.journalslibrary.nihr.ac.uk/hta/hta21340#/abstract	Evaluation of the effectiveness and cost-effectiveness of lightweight fibreglass heel casts in the management of ulcers of the heel in diabetes: a randomised controlled trial	Jeffcoate et al	2017	Background Ulcers of the foot in people with diabetes mellitus are slow to heal and result in considerable cost and patient suffering. The prognosis is worst for ulcers of the heel. Objective To assess both the clinical effectiveness and the cost-effectiveness of lightweight fibreglass casts in the management of heel ulcers. Design A pragmatic, multicentre, parallel, observer-blinded randomised c…	HTA	Exclude	Wrong condition	Wrong population		type 1 diabetes mellitus
NIHR Diabetes	https://www.journalslibrary.nihr.ac.uk/programmes/hsdr/081718145/#/	Health, medicines and self-care choices made by children, young people and their families: information to support decision making	Williams et al	2011	Background: Partnership between the public and NHS is seen as the key to a healthier society and cost-effective care. A requirement of this participative model is the provision of high quality information. There is, however, little information produced specifically for children (up to 18 years) and their families, and little evidence concerning types and formats which could empower children, youn…	HSDR	Exclude	Wrong population	Not an RCT
NIHR Diabetes	3031273	Identifying and treating high blood pressure in men under 55 years with grade 1 hypertension: the TREAT CASP study and RCT	Bryan Williams, Ewan McFarlane, Dawid Jedrzejewski and Peter S Lacy		Background: There is uncertainty regarding whether or not younger (i.e. aged < 55 years), low-risk patients with grade 1 hypertension (i.e. a clinic blood pressure of 140–159/90–99 mmHg) should be treated with blood pressure-lowering medication. This is a heterogeneous group of patients because of variation in systolic/pulse pressure amplification from the central aorta to the brachial artery. It…	EME	Exclude	Wrong population	Wrong population		Not t2 diabetes
NIHR Diabetes	3036692	Identifying determinants of diabetes risk and outcomes for people with severe mental illness: a mixed-methods study	Jennie Lister, Lu Han, Sue Bellass, Jo Taylor, Sarah L Alderson, Tim Doran, Simon Gilbody, Catherine Hewitt, Richard IG Holt, Rowena Jacobs, Charlotte EW Kitchen, Stephanie L Prady, John Radford, Jemimah R Ride, David Shiers, Han-I Wang and Najma Siddiqi		Background: People with severe mental illness experience poorer health outcomes than the general population. Diabetes contributes significantly to this health gap. Objectives: The objectives were to identify the determinants of diabetes and to explore variation in diabetes outcomes for people with severe mental illness. Design: Under a social inequalities framework, a concurrent mixed-methods des…	HSDR	Exclude	Not an RCT	Not an RCT
NIHR Diabetes	https://www.journalslibrary.nihr.ac.uk/programmes/hsdr/081716207/#/	Impact of QOF on GP practise, public health outcomes and health inequalities in England	Dixon et al	2011	Aims: To evaluate the impact of the new General Medical Services (GMS) contract on general practice performance on key public health indicators and identify the potential for the Quality and Outcomes Framework (QOF) to support the delivery of national targets on public health and health inequalities by 2010. Type and location: A multi-method study linking quantitative analysis of English national…	HSDR	Exclude	Not an RCT	Not an RCT
NIHR Diabetes	3008866	Impact of the 2004 General Practitioner Contract on health improvement and inequalities in cardiovascular disease and diabetes: findings from a systematic review and national and local quantitative studies	Dr Christopher Millett, 1 Professor Azeem Majeed, 1 Dr Sonia Saxena, 1 Mr. Anthony A Laverty, 1 Mr. Riyadh Alshamsan, 1 Mr. John T Lee 1 and Dr Jeremy Gray2		Background Despite overall improvements in morbidity and mortality levels, health inequalities remain pervasive in the United Kingdom. For example, inequalities in the prevalence and outcomes of cardiovascular disease between socio-economic and ethnic groups have been well documented. Inequalities in cardiovascular disease outcomes may result from inequitable access to high quality health care. A…	SDO	Exclude	Not an RCT	Not an RCT	Wrong publication type	Systematic review
NIHR Diabetes	https://www.journalslibrary.nihr.ac.uk/programmes/hsdr/081716209/#/	Impact of the general practitioner contract on health improvement and inequalities on cardiovascular disease	Majeed et al	2011	Background: Despite health improvements in morbidity and mortality levels overall, health inequalities remain pervasive in the United Kingdom. For example, inequalities in the prevalence and outcomes of cardiovascular disease between socio-economic and ethnic groups have been well documented. Inequalities in cardiovascular disease outcomes may result from inequitable access to high quality health…	HSDR	Exclude	Not an RCT	Not an RCT
NIHR Diabetes	3021215	Improving care for older people with long-term conditions and social care needs in Salford: the CLASSIC mixed-methods study, including RCT	Peter Bower, David Reeves, Matt Sutton, Karina Lovell, Amy Blakemore, Mark Hann, Kelly Howells, Rachel Meacock, Luke Munford, Maria Panagioti, Beth Parkinson, Lisa Riste, Mark Sidaway, Yiu-Shing Lau, Lynsey Warwick-Giles, John Ainsworth, Thomas Blakeman, Ruth Boaden, Iain Buchan, Stephen Campbell, Peter Coventry, Siobhan Reilly, Caroline Sanders, Suzanne Skevington, Waquas Waheed and Katherine Ch…		Background: The Salford Integrated Care Programme (SICP) was a large-scale transformation project to improve care for older people with long-term conditions and social care needs. We report an evaluation of the ability of the SICP to deliver an enhanced experience of care, improved quality of life, reduced costs of care and improved cost-effectiveness. Objectives: To explore the process of implem…	HSDR	Exclude	Wrong population	Wrong population		Not t2 diabetes
NIHR Diabetes	3002406	Improving the economic value of photographic screening for optical coherence tomography-detectable macular oedema: a prospective, multicentre, UK study	J Olson, P Sharp, K Goatman, G Prescott, G Scotland, A Fleming, S Philip, C Santiago, S Borooah, D Broadbent, V Chong, P Dodson, S Harding, G Leese, C Styles, K Swa and H Wharton		Objectives: To determine the best photographic surrogate markers for detecting sight-threatening macular oedema (MO) in people with diabetes attending UK national screening programmes. Design: A multicentre, prospective, observational cohort study of 3170 patients with photographic signs of diabetic retinopathy visible within the macular region [exudates within two disc diameters, microaneurysms/…	HTA	Exclude	Not an RCT	Not an RCT
NIHR Diabetes	https://www.journalslibrary.nihr.ac.uk/hsdr/hsdr05150#/abstract	Incentives in Diabetic Eye Assessment by Screening (IDEAS) trial: a three-armed randomised controlled trial of financial incentives	Judah et al	2017	Background The UK national diabetic eye screening (DES) programme invites diabetic patients aged >?12 years annually. Simple and cost-effective methods are needed to increase screening uptake. This trial tests the impact on uptake of two financial incentive schemes, based on behavioural economic principles. Objectives To test whether or not financial incentives encourage screening attendance. Sec…	HSDR	Exclude	Wrong population	Wrong population	Some under 18
NIHR Diabetes	https://www.journalslibrary.nihr.ac.uk/programmes/hsdr/081602131/#/	In-depth study of three E-health approaches to the enhancement of clinical care and its delivery	Dr Henry Potts et al.		The introduction of e-Health has profound consequences for how health services work, not only in terms of patient outcomes but through organisational and service delivery changes. We aim to characterise these to help determine what factors promote the successful implementation of e-Health, something of particular importance in the context of the National Health Service's Connecting for Health pro…	HSDR	Exclude	Not an RCT	Not an RCT
NIHR Diabetes	3033412	Lifestyle information and access to a commercial weight management group to promote maternal postnatal weight management and positive lifestyle behaviour: the SWAN feasibility RCT	Debra Bick, Cath Taylor, Vanita Bhavnani, Andy Healey, Paul Seed, Sarah Roberts, Magdalena Zasada, Amanda Avery, Victoria Craig, Nina Khazaezadah, Sarah McMullen, Sheila O’Connor, Bimpe Oki, Eugene Oteng-Ntim, Lucilla Poston and Michael Ussher		Background: Increasing numbers of UK women have overweight or obese body mass index scores when they become pregnant, or gain excessive weight in pregnancy, increasing their risk of adverse outcomes. Failure to manage postnatal weight is linked to smoking, non-healthy dietary choices, lack of regular exercise and poorer longer-term health.Women living in areas of higher social deprivation are mor…	PHR	Exclude	Wrong condition	Wrong population	Not t2 diabetes
NIHR Diabetes	3037465	Long-term monitoring in primary care for chronic kidney disease and chronic heart failure: a multi-method research programme	Rafael Perera, Richard Stevens, Jeffrey K Aronson, Amitava Banerjee, Julie Evans, Benjamin G Feakins, Susannah Fleming, Paul Glasziou, Carl Heneghan, FD Richard Hobbs, Louise Jones, Milena Kurtinecz, Daniel S Lasserson, Louise Locock, Julie McLellan, Borislava Mihaylova, Christopher A O’Callaghan, Jason L Oke, Nicola Pidduck, Annette Plüddemann, Nia Roberts, Iryna Schlackow, Brian Shine, Claire L…		Background: Long-term monitoring is important in chronic condition management. Despite considerable costs of monitoring, there is no or poor evidence on how, what and when to monitor. The aim of this study was to improve understanding, methods, evidence base and practice of clinical monitoring in primary care, focusing on two areas: chronic kidney disease and chronic heart failure. Objectives: Th…	PGAR	Exclude	Wrong condition	Not an RCT	Wrong population	Not t2 diabetes
NIHR Diabetes	3014762	Long-term weight loss following a randomised controlled trial of a weight management programme for men delivered through professional football clubs: the Football Fans in Training follow-up study	Cindy M Gray, Sally Wyke, Rachel Zhang, Annie S Anderson, Sarah Barry, Graham Brennan, Andrew Briggs, Nicki Boyer, Christopher Bunn, Craig Donnachie, Eleanor Grieve, Ciaran Kohli-Lynch, Suzanne Lloyd, Alex McConnachie, Colin McCowan, Alice McLean, Nanette Mutrie and Kate Hunt		Background: Rising levels of obesity require interventions that support people in long-term weight loss. The Football Fans in Training (FFIT) programme uses loyalty to football teams to engage men in weight loss. In 2011/12, a randomised controlled trial (RCT) found that the FFIT programme was effective in helping men lose weight up to 12 months. Objectives: To investigate the long-term weight, a…	PHR	Exclude	Wrong condition	Not an RCT	Wrong population	Not t2 diabetes
NIHR Diabetes	https://www.journalslibrary.nihr.ac.uk/hta/hta25320#/abstract	Multimodal imaging interpreted by graders to detect re-activation of diabetic eye disease in previously treated patients: the EMERALD diagnostic accuracy study	Lois et al	2021	Background Owing to the increasing prevalence of diabetes, the workload related to diabetic macular oedema and proliferative diabetic retinopathy is rising, making it difficult for hospital eye services to meet demands. Objective The objective was to evaluate the diagnostic performance, cost-effectiveness and acceptability of a new pathway using multimodal imaging interpreted by ophthalmic grader…	HTA	Exclude	Not an RCT	Not an RCT
NIHR Diabetes	https://www.journalslibrary.nihr.ac.uk/eme/eme03020#/abstract	Nutritional Evaluation and Optimisation in Neonates (NEON) trial of amino acid regimen and intravenous lipid composition in preterm parenteral nutrition: a randomised double-blind controlled trial	Uthaya et al	2016	Background Parenteral nutrition (PN) is central to the care of very immature infants. Early intakes of higher amounts of amino acids and the use of lipid emulsions containing fish oils are recommended by current international recommendations. Objective To confirm the safety and demonstrate efficacy of the immediate introduction of the recommended daily intake of amino acids (Imm-RDI) and soya bea…	EME	Exclude	Wrong condition	Wrong population	Under 18
NIHR Diabetes	https://www.journalslibrary.nihr.ac.uk/eme/eme06120#/abstract	Platelet-rich plasma injection for adults with acute Achilles tendon rupture: the PATH-2 RCT	Alsousou et al	2019	Background Achilles tendon rupture (ATR) has a long healing period, which is challenging for patients and clinicians. Platelet-rich plasma (PRP) is an autologous concentration of platelets thought to improve tendon function recovery. Although preliminary research has indicated positive effects, there is, as yet, no evidence of clinical efficacy from adequately powered robust clinical trials. Obje…	EME	Exclude	Wrong condition	Wrong population	Not targeting t2 diabetes
NIHR Diabetes	https://www.journalslibrary.nihr.ac.uk/hta/hta21140#/abstract	Pre-conception care for women with type 1 or type 2 diabetes: A mixed methods study exploring uptake of pre-conception care	Earle et al	2017	Background Diabetes mellitus is a global health problem and one of the most common medical conditions in pregnancy. A wide range of modifiable risk factors are associated with diabetes mellitus in pregnancy, and it is widely acknowledged that preconception care (PCC) is beneficial for women with pre-existing diabetes mellitus. However, uptake of PCC services is low. Objectives To systematically r…	HTA	Exclude	Not an RCT	Not an RCT
NIHR Diabetes	3011996	Predictive risk stratification model: a randomised stepped-wedge trial in primary care (PRISMATIC)	Helen Snooks, Kerry Bailey-Jones, Deborah Burge-Jones, Jeremy Dale, Jan Davies, Bridie Evans, Angela Farr, Deborah Fitzsimmons, Jane Harrison, Martin Heaven, Helen Howson, Hayley Hutchings, Gareth John, Mark Kingston, Leo Lewis, Ceri Phillips, Alison Porter, Bernadette Sewell, Daniel Warm, Alan Watkins, Shirley Whitman, Victoria Williams and Ian T Russell		Background: With a higher proportion of older people in the UK population, new approaches are needed to reduce emergency hospital admissions, thereby shifting care delivery out of hospital when possible and safe. Study aim: To evaluate the introduction of predictive risk stratification in primary care. Objectives: To (1) measure the effects on service usage, particularly emergency admissions to h…	HTA	Exclude	Wrong population	Wrong population		Not t2 diabetes
NIHR Diabetes	https://www.journalslibrary.nihr.ac.uk/programmes/hsdr/081704212/#/	Promoting partnerships with children and adolescents in medicine-taking	Elliott et al	2012	The aim of this study is to develop and pilot a new paediatric medicines management service delivery package. This practice model involves children, parents and providers, challenges preconceptions about rights and responsibilities, and empowers children to talk openly and be active partners in decisions about medicine-taking for long-term conditions. This package has an organisational and indivi…	HSDR	Exclude	Wrong population	Wrong population	Under 18
NIHR Diabetes	3003787	ReseArch with Patient and Public invOlvement: a RealisT evaluation – the RAPPORT study	Patricia Wilson, Elspeth Mathie, Julia Keenan, Elaine McNeilly, Claire Goodman, Amanda Howe, Fiona Poland, Sophie Staniszewska, Sally Kendall, Diane Munday, Marion Cowe and Stephen Peckham		Background: Patient and public involvement (PPI) is a prerequisite for many funding bodies and NHS research ethics approval. PPI in research is defined as research carried out with or by the public rather than to, about or for them. While the benefits of PPI have been widely discussed, there is a lack of evidence on the impact and outcomes of PPI in research. Objectives: To determine the types of…	HTA	Exclude	Not an RCT	Not an RCT
NIHR Diabetes	3035012	Risk assessments and structured care interventions for prevention of foot ulceration in diabetes: development and validation of a prognostic model	Fay Crawford, Francesca M Chappell, James Lewsey, Richard Riley, Neil Hawkins, Donald Nicolson, Robert Heggie, Marie Smith, Margaret Horne, Aparna Amanna, Angela Martin, Saket Gupta, Karen Gray, David Weller, Julie Brittenden and Graham Leese		Background: Diabetes-related foot ulcers give rise to considerable morbidity, generate a high monetary cost for health and social care services and precede the majority of diabetes-related lower extremity amputations. There are many clinical prediction rules in existence to assess risk of foot ulceration but few have been subject to validation. Objectives: Our objectives were to produce an eviden…	HTA	Exclude	Not an RCT	Not an RCT
NIHR Diabetes	https://www.journalslibrary.nihr.ac.uk/hta/hta20230#/abstract	Risks and benefits of psychotropic medication in pregnancy: cohort studies based on UK electronic primary care health records	Petersen et al	2016	Background Although many women treated with psychotropic medication become pregnant, no psychotropic medication has been licensed for use in pregnancy. This leaves women and their health-care professionals in a treatment dilemma, as they need to balance the health of the woman with that of the unborn child. The aim of this project was to investigate the risks and benefits of psychotropic medicati…	HTA	Exclude	Wrong condition	Wrong population	Not targeting t2 diabetes
NIHR Diabetes	3032479	Sit–stand desks to reduce sedentary behaviour in 9- to 10-year-olds: the Stand Out in Class pilot cluster RCT	Stacy A Clemes, Daniel D Bingham, Natalie Pearson, Yu-Ling Chen, Charlotte Edwardson, Rosemary McEachan, Keith Tolfrey, Lorraine Cale, Gerry Richardson, Mike Fray, James Altunkaya, Stephan Bandelow, Nishal Bhupendra Jaicim and Sally E Barber		Background: Sedentary behaviour (sitting) is a highly prevalent negative health behaviour, with individuals of all ages exposed to environments that promote prolonged sitting. The school classroom represents an ideal setting for environmental change through the provision of sit–stand desks. Objectives: The aim of this study was to undertake a pilot cluster randomised controlled trial of the intro…	PHR	Exclude	Wrong condition	Wrong population	Under 18
NIHR Diabetes	3011342	Spot protein–creatinine ratio and spot albumin–creatinine ratio in the assessment of pre-eclampsia: a diagnostic accuracy study with decision-analytic model-based economic evaluation and acceptability analysis	Jason Waugh, Richard Hooper, Edmund Lamb, Stephen Robson, Andrew Shennan, Fiona Milne, Christopher Price, Shakila Thangaratinam, Vladislav Berdunov and Jenn Bingham		Background: The National Institute for Health and Care Excellence (NICE) guidelines highlighted the need for ‘large, high-quality prospective studies comparing the various methods of measuring proteinuria in women with new-onset hypertensive disorders during pregnancy’. Objectives: The primary objective was to evaluate quantitative assessments of spot protein–creatinine ratio (SPCR) and spot albu…	HTA	Exclude	Wrong condition	Wrong population	Not t2 diabetes
NIHR Diabetes	https://www.journalslibrary.nihr.ac.uk/hta/hta21030#/abstract	Start2quit: a randomised clinical controlled trial to evaluate the effectiveness and cost-effectiveness of using personal tailored risk information and taster sessions to increase the uptake of the NHS Stop Smoking Services	Gilbert et al	2017	Background The NHS Stop Smoking Services (SSSs) offer help to smokers who want to quit. However, the proportion of smokers attending the SSSs is low and current figures show a continuing downward trend. This research addressed the problem of how to motivate more smokers to accept help to quit. Objectives To assess the relative effectiveness, and cost-effectiveness, of an intervention consisting o…	HTA	Exclude	Wrong condition	Wrong population	Some under 18
NIHR Diabetes	https://www.journalslibrary.nihr.ac.uk/hta/hta22650#/abstract	Structured lifestyle education to support weight loss for people with schizophrenia, schizoaffective disorder and first episode psychosis: the STEPWISE RCT	Holt et al	2018	Background Obesity is twice as common in people with schizophrenia as in the general population. The National Institute for Health and Care Excellence guidance recommends that people with psychosis or schizophrenia, especially those taking antipsychotics, be offered a healthy eating and physical activity programme by their mental health care provider. There is insufficient evidence to inform how …	HTA	Exclude	Wrong condition	Wrong population	Not targeting t2 diabetes
NIHR Diabetes	3002519	Structured, intensive education maximising engagement, motivation and long-term change for children and young people with diabetes: a cluster randomised controlled trial with integral process and economic evaluation – the CASCADE study	Deborah Christie, Rebecca Thompson, Mary Sawtell, Elizabeth Allen, John Cairns, Felicity Smith, Elizabeth Jamieson, Katrina Hargreaves, Anne Ingold, Lucy Brooks, Meg Wiggins, Sandy Oliver, Rebecca Jones, Diana Elbourne, Andreia Santos, Ian CK Wong, Simon O’Neill, Vicki Strange, Peter Hindmarsh, Francesca Annan and Russell Viner		Background: Type 1 diabetes (T1D) in children and young people is increasing worldwide with a particular increase in children under the age of 5 years. Fewer than one in six children and young people achieve glycosylated fraction of haemoglobin (HbA1c) values in the range identified as providing best future outcomes. There is an urgent need for clinic-based pragmatic, feasible and effective inter…	HTA	Exclude	Wrong population	Wrong population	Under 18
NIHR Diabetes	https://www.journalslibrary.nihr.ac.uk/hta/hta24710#/abstract	Surgical treatments compared with early structured physiotherapy in secondary care for adults with primary frozen shoulder: the UK FROST three-arm RCT	Brealey et al	2020	Background Frozen shoulder causes pain and stiffness. It affects around 10% of people in their fifties and is slightly more common in women. Costly and invasive surgical interventions are used, without high-quality evidence that these are effective. Objectives To compare the clinical effectiveness and cost-effectiveness of three treatments in secondary care for adults with frozen shoulder; to qua…	HTA	Exclude	Wrong condition	Wrong population	Not targeting t2 diabetes
NIHR Diabetes	https://www.journalslibrary.nihr.ac.uk/eme/eme06060#/abstract	Telmisartan to reduce insulin resistance in HIV-positive individuals on combination antiretroviral therapy: the TAILoR dose-ranging Phase II RCT	Pushpakom et al	2019	Background Combination antiretroviral therapy (cART) is the standard for human immunodeficiency virus (HIV) infection treatment but can result in metabolic abnormalities, such as insulin resistance, dyslipidaemia and lipodystrophy, which can increase the risk of cardiovascular disease. Objective The objective of the trial was to evaluate whether or not telmisartan, an angiotensin II receptor anta…	EME	Exclude	Wrong condition	Wrong population	Not targeting t2 diabetes	Wrong phase/pilot
NIHR Diabetes	https://www.journalslibrary.nihr.ac.uk/phr/phr08110#/abstract	Text messaging and financial incentives to encourage weight loss in men with obesity: the Game of Stones feasibility RCT	Dombrowski et al	2020	Background In 2016, 26% of UK men were estimated to be obese. Systematic reviews suggest that few men engage in formal weight loss interventions that support weight reduction and improve health. Objective To co-produce, with patient and public involvement, an acceptable and feasible randomised controlled trial design to test a men-only weight management intervention. Design This was a two-phase f…	PHR	Exclude	Wrong condition	Wrong population	Not targeting t2 diabetes	Wrong phase/pilot
NIHR Diabetes	https://www.journalslibrary.nihr.ac.uk/phr/phr08040#/abstract	Text messaging to help women with overweight or obesity lose weight after childbirth: the intervention adaptation and SMS feasibility RCT	McGirr et al	2020	Background There is a need to develop weight management interventions that fit seamlessly into the busy lives of women during the postpartum period. Objective The objective was to develop and pilot-test an evidence- and theory-based intervention, delivered by short message service, which supported weight loss and weight loss maintenance in the postpartum period. Design Stage 1 involved the develo…	PHR	Exclude	Wrong condition	Wrong population	Not targeting t2 diabetes	Wrong phase/pilot
NIHR Diabetes	https://www.journalslibrary.nihr.ac.uk/programmes/hsdr/081605121/#/	The nursing, midwifery and health visiting contribution to CDM: a whole systems approach	Professor Sally Kendall et al.		There is increasing concern that focusing research on singular diseases is impeding our ability to care effectively for people with multiple conditions2. For this reason we are proposing a whole systems approach which aims to explore, identify and characterise the origins, processes and outcomes of effective chronic disease management (CDM) models and the nursing, midwifery and health visiting co…	HSDR	Exclude	Not an RCT	Not an RCT	Wrong population
NIHR Diabetes	https://www.journalslibrary.nihr.ac.uk/hsdr/hsdr04210#/abstract	The Prevalence of Visual Impairment in People with Dementia (the PrOVIDe study): a cross sectional study of 60-89 year old people with dementia and qualitative exploration of individual, carer and professional perspectives	Bowen et al	2016	Background The prevalence of visual impairment (VI) and dementia increases with age and these conditions may coexist, but few UK data exist on VI among people with dementia. Objectives To measure the prevalence of eye conditions causing VI in people with dementia and to identify/describe reasons for underdetection or inappropriate management. Design Stage 1 – cross-sectional prevalence study. Sta…	HSDR	Exclude	Wrong condition	Wrong population	Not targeting t2 diabetes
NIHR Diabetes	3008864	The Quality and Outcomes Framework (QOF): does it reduce health inequalities?	Anna Dixon,1 Artak Khachatryan,2 Andrew Wallace,3 Stephen Peckham,4 Tammy Boyce5 and Stephen Gillam6		Background On coming to power in 1997, the Labour government committed to reducing health inequalities and gave significant policy attention to achieving this goal throughout its period in office. Despite significant improvements in the life expectancy of the most socially and economically deprived, the gap between the poorest and the richest has actually widened and the targets will not be met b…	SDO	Exclude	Not an RCT	Not an RCT	Wrong publication type	Report
NIHR Diabetes	3012308	The role of digital communication in patient–clinician communication for NHS providers of specialist clinical services for young people [the Long-term conditions Young people Networked Communication (LYNC) study]: a mixed-methods study	Frances E Griffiths, Xavier Armoiry, Helen Atherton, Carol Bryce, Abigail Buckle, Jonathan AK Cave, Rachel Court, Kathryn Hamilton, Thandiwe R Dliwayo, Melina Dritsaki, Patrick Elder, Vera Forjaz, Joe Fraser, Richard Goodwin, Caroline Huxley, Agnieszka Ignatowicz, Eleni Karasouli, Sung Wook Kim, Peter Kimani, Jason J Madan, Harjit Matharu, Mike May, Luhanga Musumadi, Moli Paul, Gyanu Raut, Sailes…		Background: Young people (aged 16–24 years) with long-term health conditions tend to disengage from health services, resulting in poor health outcomes. They are prolific users of digital communications. Innovative UK NHS clinicians use digital communication with these young people. The NHS plans to use digital communication with patients more widely. Objectives: To explore how health-care engagem…	HSDR	Exclude	Not an RCT	Not an RCT	Wrong population	Some under 18
NIHR Diabetes	3009269	The Role of Ultrasound Compared to Biopsy of Temporal Arteries in the Diagnosis and Treatment of Giant Cell Arteritis (TABUL): a diagnostic accuracy and cost-effectiveness study	Raashid Luqmani, Ellen Lee, Surjeet Singh, Mike Gillett, Wolfgang A Schmidt, Mike Bradburn, Bhaskar Dasgupta, Andreas P Diamantopoulos, Wulf Forrester-Barker, William Hamilton, Shauna Masters, Brendan McDonald, Eugene McNally, Colin Pease, Jennifer Piper, John Salmon, Allan Wailoo, Konrad Wolfe and Andrew Hutchings		Background: Giant cell arteritis (GCA) is a relatively common form of primary systemic vasculitis, which, if left untreated, can lead to permanent sight loss. We compared ultrasound as an alternative diagnostic test with temporal artery biopsy, which may be negative in 9–61% of true cases. Objective: To compare the clinical effectiveness and cost-effectiveness of ultrasound with biopsy in diagnos…	HTA	Exclude	Wrong condition	Not an RCT	Wrong population	Not t2 diabetes
NIHR Diabetes	81504107	The transition from paediatric to adult diabetes services: what works, for whom and in what circumstances?	Professor Davina Allen et al.	2010	Background The importance of getting the transition from paediatric to adult diabetes services right for young people is increasingly acknowledged but research evidence to inform the design of services is weak. Aims This study aimed to: ? identify, map, categorise and enumerate the range of diabetes transition models in use in England, ? develop a conceptual framework of models, building on Natio…	HSDR	Exclude	Not an RCT	Not an RCT
NIHR Diabetes	3001174	Towards equitable commissioning for our multiethnic society: a mixed-methods qualitative investigation of evidence utilisation by strategic commissioners and public health managers	S Salway, D Turner, G Mir, B Bostan, L Carter, J Skinner, K Gerrish and GTH Ellison		Background: The health-care commissioning cycle is an increasingly powerful determinant of the health services on offer and the care that patients receive. This study focuses on the mobilisation and use of evidence relating to ethnic diversity and inequality. Objective: To describe the patterns and determinants of evidence use relating to ethnic diversity and inequality by managers within commiss…	HTA	Exclude	Not an RCT	Not an RCT
NIHR Diabetes	https://www.journalslibrary.nihr.ac.uk/hta/hta14340-05#/abstract	Vaccine effectiveness in pandemic influenza - primary care reporting (VIPER): an observational study to assess the effectiveness of the pandemic influenza A (H1N1) v vaccine	Simpson et al	2010	Objectives To determine influenza A (H1N1)v vaccine effectiveness (VE) in the Scottish population at an early stage of the 2009–10 H1N1v vaccination programme, using a sentinel surveillance network of 41 general practices contributing to the Practice Team Information (PTI) network. Methods Retrospective cohort study using record linkage. Using the Community Health Index (CHI) number, general prac…	HTA	Exclude	Wrong condition	Wrong population	Not targeting t2 diabetes	not an RCT
Duplicates removed	3						ALL studies	Wrong condition	85
								Not an RCT	44
NIHR Depression	78							Wrong population	27
NIHR Diabetes	78
	156
							DEPRESSION	Wrong condition	50
2 excluded at stage 2	2	1x depression, 1x diabetes						Not an RCT	15
3 excluded from update search	3	2x diabetes, 1x depression						Wrong population	13
	151						DIABETES	Wrong condition	35
NIHR Depression	76							Not an RCT	29
NIHR Diabetes	75							Wrong population	14
									Wrong phase/pilot
									Not an RCT
									Wrong population
									Wrong publication type

## Sheet: Table for paper
			Exclude reasons						For PRISMA		Reasons
Condition	Timepoint	Duplicates	Wrong condition	Wrong study design (not an RCT)	Wrong population	Total			Duplicates	Diabetes (n = 3)
Depression	Initial search	0	50	15	11	76			Screening	Records excluded (n = 151)
Diabetes	Initial search	3	33	29	13	78				Depression (n = 75)
Depression	Update search	0	0	0	1	1				Diabetes (n = 76)
Diabetes	Update search	0	2	0	0	2			Eligibility	Records excluded (n = 2)
Depression	Excluded later (on extraction)	0	0	0	1	1				Depression (n = 1)	Intervention targeted care home staff, not patients
Diabetes	Excluded later (on extraction)	0	0	0	1	1				Diabetes (n = 1)	Included lack of capacity to consent
Total		3	85	44	27	159			Updated search	Records excluded (n = 3)
										Depression (n = 1)	Wrong population
										Diabetes (n = 2)	Wrong condition
NB. Monographs may have met more than one exclusion criteria but we are only reporting one here. We started with excluding based on the condition, then the study type, then by looking at the population. 'Wrong population' included studies involving children, those lacking the capacity to consent, and studies looking at chronic or mental health conditions, but not Type 2 diabetes or depression.

## Sheet: Includes
Search	File / link	Title	Authors	First author	Year	Abstract	Publication	Decision	Exclusion dropdown 1	Exclusion dropdown 2	Notes		Reconciliation
NIHR Depression	3001954	A pragmatic randomised controlled trial to compare antidepressants with a community-based psychosocial intervention for the treatment of women with postnatal depression: the RESPOND trial	DJ Sharp, CA Chew-Graham, A Tylee, G Lewis, L Howard, I Anderson, K Abel, KM Turner, SP Hollinghurst, D Tallon, A McCarthy and TJ Peters	Sharp	2010	Objectives: To evaluate clinical effectiveness at 4 weeks of antidepressant therapy for mothers with postnatal depression (PND) compared with general supportive care; to compare outcome at 18 weeks of those randomised to antidepressant therapy with those randomised to listening visits as the first intervention (both groups were to be allowed to receive the alternative intervention after 4 weeks i…	HTA	Include					Extracted
NIHR Depression	3002239	A pragmatic randomised controlled trial to evaluate the cost-effectiveness of a physical activity intervention as a treatment for depression: the treating depression with physical activity (TREAD) trial.	M Chalder, NJ Wiles, J Campbell, SP Hollinghurst, A Searle, AM Haase, AH Taylor, KR Fox, H Baxter, M Davis, H Thorp, R Winder, C Wright, M Calnan, DA Lawlor, TJ Peters, DJ Sharp, KM Turner, AA Montgomery and G Lewis	Chalder	2012	Objective: The TREAting Depression with physical activity (TREAD) study investigated the cost-effectiveness of a physical activity intervention, in addition to usual general practitioner care, as a treatment for people with depression. Design: An individually randomised, pragmatic, multicentre randomised controlled trial with follow-up at 4, 8 and 12 months. A subset of participants took part in …	HTA	Include					Extracted
NIHR Depression	3002530	Clinical effectiveness and cost-effectiveness of cognitive behavioural therapy as an adjunct to pharmacotherapy for treatment-resistant depression in primary care: the CoBalT randomised controlled trial	Nicola Wiles, Laura Thomas, Anna Abel, Maria Barnes, Fran Carroll, Nicola Ridgway, Sofie Sherlock, Nicholas Turner, Katherine Button, Lang’o Odondi, Chris Metcalfe, Amanda Owen-Smith, John Campbell, Anne Garland, Sandra Hollinghurst, Bill Jerrom, David Kessler, Willem Kuyken, Jill Morrison, Katrina Turner, Chris Williams, Tim Peters and Glyn Lewis	Wiles	2014	Background: Only one-third of patients with depression respond fully to treatment with antidepressant medication. However, there is little robust evidence to guide the management of those whose symptoms are ‘treatment resistant’. Objective: The CoBalT trial examined the clinical effectiveness and cost-effectiveness of cognitive behavioural therapy (CBT) as an adjunct to usual care (including phar…	HTA	Include					Extracted
NIHR Depression	3002547	Folate Augmentation of Treatment – Evaluation for Depression (FolATED): randomised trial and economic evaluation	The FolATED trialists namely (in alphabetical order), Emma Bedson, Diana Bell, Daniel Carr, Ben Carter, Dyfrig Hughes, Andrea Jorgensen, Helen Lewis, Keith Lloyd, Andrew McCaddon, Stuart Moat, Joshua Pink, Munir Pirmohamed, Seren Roberts, Ian Russell, Yvonne Sylvestre, Richard Tranter, Rhiannon Whitaker, Clare Wilkinson and Nefyn Williams	FiolATED	2014	Background: Folate deficiency is associated with depression. Despite the biological plausibility of a causal link, the evidence that adding folate enhances antidepressant treatment is weak. Objectives: (1) Estimate the clinical effectiveness and cost-effectiveness of folic acid as adjunct to antidepressant medication (ADM). (2) Explore whether baseline folate and homocysteine predict response to …	HTA	Include					Extracted
NIHR Depression	3002695	A randomised controlled trial of computerised cognitive behaviour therapy for the treatment of depression in primary care: the Randomised Evaluation of the Effectiveness and Acceptability of Computerised Therapy (REEACT) trial	Elizabeth Littlewood, Ana Duarte, Catherine Hewitt, Sarah Knowles, Stephen Palmer, Simon Walker, Phil Andersen, Ricardo Araya, Michael Barkham, Peter Bower, Sally Brabyn, Gwen Brierley, Cindy Cooper, Linda Gask, David Kessler, Helen Lester, Karina Lovell, Usman Muhammad, Glenys Parry, David A Richards, Rachel Richardson, Debbie Tallon, Puvan Tharmanathan, David White and Simon Gilbody on behalf o…	Littlewood	2015	Background: Computerised cognitive behaviour therapy (cCBT) has been developed as an efficient form of therapy delivery with the potential to enhance access to psychological care. Independent research is needed which examines both the clinical effectiveness and cost-effectiveness of cCBT over the short and longer term. Objectives: To compare the clinical effectiveness and cost-effectiveness of cC…	HTA	Include
NIHR Depression	3002759	The effectiveness and cost-effectiveness of mindfulness-based cognitive therapy compared with maintenance antidepressant treatment in the prevention of depressive relapse/recurrence: results of a randomised controlled trial (the PREVENT study)	Willem Kuyken, Rachel Hayes, Barbara Barrett, Richard Byng, Tim Dalgleish, David Kessler, Glyn Lewis, Edward Watkins, Nicola Morant, Rod S Taylor and Sarah Byford	Kuyken	2015	Background: Individuals with a history of recurrent depression have a high risk of repeated depressive relapse/recurrence. Maintenance antidepressant medication (m-ADM) for at least 2 years is the current recommended treatment, but many individuals are interested in alternatives to m-ADM. Mindfulness-based cognitive therapy (MBCT) has been shown to reduce the risk of relapse/recurrence compared w…	HTA	Include
NIHR Depression	3003113	Randomised controlled trial of Antiglucocorticoid augmentation (metyrapone) of antiDepressants in Depression (ADD Study)	I Nicol Ferrier, Ian M Anderson, Jane Barnes, Peter Gallagher, Heinz CR Grunze, Peter M Haddad, Allan O House, Tom Hughes, Adrian J Lloyd, Chrysovalanto Mamasoula, Elaine McColl, Simon Pearce, Najma Siddiqi, Baxi Sinha, Chris Speed, Nick Steen, June Wainwright, Stuart Watson, Fiona H Winter, R Hamish McAllister-Williams and the ADD Study Team	Ferrier	2015	Background: Depressed patients who do not respond to second-line antidepressant drugs are characterised as suffering from treatment-refractory depression (TRD). Chronic psychosocial stress hypothalamic–pituitary–adrenal (HPA) axis dysfunction is associated with attenuated responses to antidepressants. Corticosteroid co-administration reduces the increase in forebrain 5-hydroxytryptamine with sele…	EME	Include
NIHR Depression	3009251	The second Randomised Evaluation of the Effectiveness, cost-effectiveness and Acceptability of Computerised Therapy (REEACT-2) trial: does the provision of telephone support enhance the effectiveness of computer-delivered cognitive behaviour therapy? A randomised controlled trial	Sally Brabyn, Ricardo Araya, Michael Barkham, Peter Bower, Cindy Cooper, Ana Duarte, David Kessler, Sarah Knowles, Karina Lovell, Elizabeth Littlewood, Richard Mattock, Stephen Palmer, Jodi Pervin, David Richards, Debbie Tallon, David White, Simon Walker, Gillian Worthy and Simon Gilbody on behalf of the REEACT Team	Brabyn	2016	Background: Computerised cognitive behaviour therapy (cCBT) is an efficient form of therapy potentially improving access to psychological care. Indirect evidence suggests that the uptake and effectiveness of cCBT can be increased if facilitated by telephone, but this is not routinely offered in the NHS. Objectives: To compare the clinical effectiveness and cost-effectiveness of telephone-facilita…	HTA	Include
NIHR Depression	3009961	CollAborative care and active surveillance for Screen-Positive EldeRs with subthreshold depression (CASPER): a multicentred randomised controlled trial of clinical effectiveness and cost-effectiveness	Helen Lewis, Joy Adamson, Katie Atherton, Della Bailey, Jacqueline Birtwistle, Katharine Bosanquet, Emily Clare, Jaime Delgadillo, David Ekers, Deborah Foster, Rhian Gabe, Samantha Gascoyne, Lesley Haley, Rebecca Hargate, Catherine Hewitt, John Holmes, Ada Keding, Amanda Lilley-Kelly, Jahnese Maya, Dean McMillan, Shaista Meer, Jodi Meredith, Natasha Mitchell, Sarah Nutbrown, Karen Overend, Madeli…	Lewis	2017	Background: Efforts to reduce the burden of illness and personal suffering associated with depression in older adults have focused on those with more severe depressive syndromes. Less attention has been paid to those with mild disorders/subthreshold depression, but these patients also suffer significant impairments in their quality of life and level of functioning. There is currently no clear evi…	HTA	Include
NIHR Depression	3010296	Randomised controlled trial of ketamine augmentation of electroconvulsive therapy to improve neuropsychological and clinical outcomes in depression (Ketamine-ECT study)	Ian M Anderson, Andrew Blamire, Tim Branton, Sabrina Brigadoi, Ross Clark, Darragh Downey, Graham Dunn, Andrew Easton, Rebecca Elliott, Clare Elwell, Katherine Hayden, Fiona Holland, Salman Karim, Jo Lowe, Colleen Loo, Rajesh Nair, Timothy Oakley, Antony Prakash, Parveen K Sharma, Stephen R Williams and R Hamish McAllister-Williams on behalf of the Ketamine-ECT study team	Anderson	2017	Background: Electroconvulsive therapy (ECT) is the most effective acute treatment for severe depression, but there are concerns about its adverse cognitive effects. ECT may impair cognition through stimulation of glutamate receptors, and preliminary evidence has suggested that ketamine, a glutamate antagonist, may alleviate these effects. Ketamine has been shown to have a rapid, but temporary, an…	EME	Include	Wrong phase/pilot		not enough participants randomised, and efficacy/safety
NIHR Depression	3010894	Cost and Outcome of BehaviouRal Activation (COBRA): a randomised controlled trial of behavioural activation versus cognitive–behavioural therapy for depression	David A Richards, Shelley Rhodes, David Ekers, Dean McMillan, Rod S Taylor, Sarah Byford, Barbara Barrett, Katie Finning, Poushali Ganguli, Fiona Warren, Paul Farrand, Simon Gilbody, Willem Kuyken, Heather O’Mahen, Ed Watkins, Kim Wright, Nigel Reed, Emily Fletcher, Steven D Hollon, Lucy Moore, Amy Backhouse, Claire Farrow, Julie Garry, Deborah Kemp, Faye Plummer, Faith Warner and Rebecca Woodhou…	Richards	2017	Background: Depression is a common, debilitating and costly disorder. The best-evidenced psychological therapy – cognitive–behavioural therapy (CBT) – is complex and costly. A simpler therapy, behavioural activation (BA), may be an effective alternative. Objectives: To determine the clinical effectiveness and cost-effectiveness of BA compared with CBT for depressed adults at 12 and 18 months’ fol…	HTA	Include
NIHR Depression	3011645	CollAborative care for Screen-Positive EldeRs with major depression (CASPER plus): a multicentred randomised controlled trial of clinical effectiveness and cost-effectiveness	Katharine Bosanquet, Joy Adamson, Katie Atherton, Della Bailey, Catherine Baxter, Jules Beresford-Dent, Jacqueline Birtwistle, Carolyn Chew-Graham, Emily Clare, Jaime Delgadillo, David Ekers, Deborah Foster, Rhian Gabe, Samantha Gascoyne, Lesley Haley, Jahnese Hamilton, Rebecca Hargate, Catherine Hewitt, John Holmes, Ada Keding, Helen Lewis, Dean McMillan, Shaista Meer, Natasha Mitchell, Sarah Nu…	Bosanquet	2017	Background: Depression in older adults is common and is associated with poor quality of life, increased morbidity and early mortality, and increased health and social care use. Collaborative care, a low-intensity intervention for depression that is shown to be effective in working-age adults, has not yet been evaluated in older people with depression who are managed in UK primary care. The CollAb…	HTA	Include
NIHR Depression	3021327	Behavioural activation versus guided self-help for depression in adults with learning disabilities: the BeatIt RCT	Andrew Jahoda, Richard Hastings, Chris Hatton, Sally-Ann Cooper, Nicola McMeekin, Dave Dagnan, Kim Appleton, Katie Scott, Lauren Fulton, Robert Jones, Alex McConnachie, Rachel Zhang, Rosie Knight, Dawn Knowles, Christopher Williams, Andy Briggs and Craig Melville	Jahoda	2018	Background: Depression is the most prevalent mental health problem among people with learning disabilities. Objective: The trial investigated the clinical effectiveness and cost-effectiveness of behavioural activation for depression experienced by people with mild to moderate learning disabilities. The intervention was compared with a guided self-help intervention. Design: A multicentre, single-b…	HTA	Include			Mild to moderate learning disorders only - participant inclusion required ability to give informed consent
NIHR Depression	3021592	Combining mirtazapine with SSRIs or SNRIs for treatment-resistant depression: the MIR RCT	David Kessler, Alison Burns, Debbie Tallon, Glyn Lewis, Stephanie MacNeill, Jeff Round, William Hollingworth, Carolyn Chew-Graham, Ian Anderson, John Campbell, Chris Dickens, Una Macleod, Simon Gilbody, Simon Davies, Tim J Peters and Nicola Wiles	Kessler	2018	Background: Depression is usually managed in primary care and antidepressants are often the first-line treatment, but only half of those treated respond to a single antidepressant. Objectives: To investigate whether or not combining mirtazapine with serotonin–noradrenaline reuptake inhibitor (SNRI) or selective serotonin reuptake inhibitor (SSRI) antidepressants results in better patient outcomes…	HTA	Include
NIHR Depression	3021707	Radically open dialectical behaviour therapy for refractory depression: the RefraMED RCT	Thomas R Lynch, Roelie J Hempel, Ben Whalley, Sarah Byford, Rampaul Chamba, Paul Clarke, Susan Clarke, David Kingdon, Heather O’Mahen, Bob Remington, Sophie C Rushbrook, James Shearer, Maggie Stanton, Michaela Swales, Alan Watkins and Ian T Russell	Lynch	2018	Background: About one-third of patients who are depressed do not respond to antidepressant medication (ADM) and traditional psychotherapy shows limited benefits. However, most randomised trials have excluded the most sick patients, especially with comorbid personality disorder. Radically open dialectical behaviour therapy (RO DBT) is a new treatment targeting emotionally overcontrolled personalit…	EME	Include
NIHR Diabetes	3003445	A randomised trial of the effect and cost-effectiveness of early intensive multifactorial therapy on 5-year cardiovascular outcomes in individuals with screen-detected type 2 diabetes: the Anglo–Danish–Dutch Study of Intensive Treatment in People with Screen-Detected Diabetes in Primary Care (ADDITION-Europe) study	Rebecca K Simmons, Knut Borch-Johnsen, Torsten Lauritzen, Guy EHM Rutten, Annelli Sandbæk, Maureen van den Donk, James A Black, Libo Tao, Edward CF Wilson, Melanie J Davies, Kamlesh Khunti, Stephen J Sharp, Nicholas J Wareham and Simon J Griffin	Simmons		Background: Intensive treatment (IT) of cardiovascular risk factors can halve mortality among people with established type 2 diabetes but the effects of treatment earlier in the disease trajectory are uncertain. Objective: To quantify the cost-effectiveness of intensive multifactorial treatment of screen-detected diabetes. Design: Pragmatic, multicentre, cluster-randomised, parallel-group trial. …	HTA	Include
NIHR Diabetes	3034784	A duodenal sleeve bypass device added to intensive medical therapy for obesity with type 2 diabetes: a RCT	Aruchuna Ruban, Michael A Glaysher, Alexander D Miras, Anthony P Goldstone, Christina G Prechtl, Nicholas Johnson, Jia Li, Madhawi Aldhwayan, Ghadah Aldubaikhi, Ben Glover, Joanne Lord, Olu Onyimadu, Emmanuela Falaschetti, Natalia Klimowska-Nassar, Hutan Ashrafian, James Byrne and Julian P Teare	Ruban		Background: The EndoBarrier® (GI Dynamics Inc., Boston, MA, USA) is an endoluminal duodenal– jejunal bypass liner developed for the treatment of patients with obesity and type 2 diabetes mellitus. Meta-analyses of its effects on glycaemia and weight have called for larger randomised controlled trials with longer follow-up. Objectives: The primary objective was to compare intensive medical therapy…	EME	Include
NIHR Depression	https://www.journalslibrary.nihr.ac.uk/hta/hta23190#/abstract	Manualised cognitive behavioural therapy in treating depression in advanced cancer: the CanTalk RCT	Serfaty et al	Serfaty	2019	Background With a prevalence of up to 16.5%, depression is one of the commonest mental disorders in people with advanced cancer. Depression reduces the quality of life (QoL) of patients and those close to them. The National Institute for Health and Care Excellence (NICE) guidelines recommend treating depression using antidepressants and/or psychological treatments, such as cognitive–behavioural t…	HTA	Include
NIHR Depression	https://www.journalslibrary.nihr.ac.uk/eme/hta20140#/abstract	Clinical effectiveness and cost-effectiveness of collaborative care for depression in UK primary care (CADET): a cluster randomised controlled trial	Richards et al	Richards	2016	Background Collaborative care is effective for depression management in the USA. There is little UK evidence on its clinical effectiveness and cost-effectiveness. Objective To determine the clinical effectiveness and cost-effectiveness of collaborative care compared with usual care in the management of patients with moderate to severe depression. Design Cluster randomised controlled trial. Settin…	EME	Include
NIHR Diabetes	https://www.journalslibrary.nihr.ac.uk/hta/hta25380#/abstract	Intravitreal ranibizumab versus aflibercept versus bevacizumab for macular oedema due to central retinal vein occlusion: the LEAVO non-inferiority three-arm RCT	Hykin et al	Hykin	2021	Background Licensed ranibizumab (0.5?mg/0.05?ml Lucentis®; Novartis International AG, Basel, Switzerland) and aflibercept (2?mg/0.05?ml Eylea®; Bayer AG, Leverkusen, Germany) and unlicensed bevacizumab (1.25?mg/0.05?ml Avastin®; F. Hoffmann-La Roche AG, Basel, Switzerland) are used to treat macula oedema due to central retinal vein occlusion, but their relative clinical effectiveness, cost-effect…	HTA	Include			Targeting condition associated with diabetes-related complications, as per full text
NIHR Diabetes	https://www.journalslibrary.nihr.ac.uk/eme/eme05050#/abstract	Intravitreal aflibercept compared with panretinal photocoagulation for proliferative diabetic retinopathy: the CLARITY non-inferiority RCT	Sivaprasad et al	Sivaprasad	2018	Background Panretinal photocoagulation (PRP) has been the standard of care for patients with proliferative diabetic retinopathy (PDR) for the last 40 years. It prevents severe visual loss in PDR but is also associated with adverse effects on visual functions. Objectives The clinical efficacy and mechanistic evaluation of aflibercept for proliferative diabetic retinopathy (CLARITY) trial evaluated…	EME	Include		Not sure about this one - whether it's the right sort of study/phase	exclusion if any "diabetic retinopathy" on the trial eye (p7). But includes patients above a certain threshold	Included because diabetes patients not excluded, only those with diabetic retinopathy on eye being tested at the time of the study. Include
NIHR Diabetes	3038390	Behavioural interventions to promote physical activity in a multiethnic population at high risk of diabetes: PROPELS three-arm RCT	Khunti	Khunti	2021	Background Type 2 diabetes is a leading cause of mortality globally and accounts for significant health resource expenditure. Increased physical activity can reduce the risk of diabetes. However, the longer-term clinical effectiveness and cost-effectiveness of physical activity interventions in those at high risk of type 2 diabetes is unknown. Objectives To investigate whether or not Walking Away…	HTA	Include
NIHR Depression	3038159	Antidepressant medication to prevent depression relapse in primary care: the ANTLER RCT	Duffy	Duffy	2021	Background There has been a steady increase in the number of primary care patients receiving long-term maintenance antidepressant treatment, despite limited evidence of a benefit of this treatment beyond 8 months. Objective The ANTidepressants to prevent reLapse in dEpRession (ANTLER) trial investigated the clinical effectiveness and cost-effectiveness of antidepressant medication in preventing r…	HTA	Include
NIHR Depression	3029717	Non-traditional support workers delivering a brief psychosocial intervention for older people with anxiety and depression: the NOTEPAD feasibility study	Heather Burroughs, Bernadette Bartlam, Peter Bullock, Karina Lovell, Reuben Ogollah, Mo Ray, Peter Bower, Waquas Waheed, Simon Gilbody, Tom Kingstone, Elaine Nicholls and Carolyn A Chew-Graham	Burroughs	2019	Background: Anxiety and depression often coexist in older people. These disorders are often underdiagnosed and undertreated, and are associated with increased use of health and social care services, and raised mortality. Barriers to diagnosis include the reluctance of older people to present to their general practitioner (GP) with mood symptoms because of the stigma they perceive about mental hea…	HSDR	Exclude			There is a phase1, 2, and 3 component. However, the phase 3 was a "Feasibility study to test recruitment procedures and assess fidelity of delivery of the intervention, not to see how well the intervention works" to inform a larger trial. On balance, exclude.
NIHR Diabetes	3013424	Metformin in non-diabetic hyperglycaemia: the GLINT feasibility RCT	Simon J Griffin, M Angelyn Bethel, Rury R Holman, Kamlesh Khunti, Nicholas Wareham, Gwen Brierley, Melanie Davies, Andrew Dymond, Rose Eichenberger, Philip Evans, Alastair Gray, Colin Greaves, Kyla Harrington, Graham Hitman, Greg Irving, Sarah Lessels, Ann Millward, John R Petrie, Martin Rutter, Mike Sampson, Naveed Sattar and Stephen Sharp	Griffin		Background: The treatment of people with diabetes with metformin can reduce cardiovascular disease (CVD) and may reduce the risk of cancer. However, it is unknown whether or not metformin can reduce the risk of these outcomes in people with elevated blood glucose levels below the threshold for diabetes [i.e. non-diabetic hyperglycaemia (NDH)]. Objective: To assess the feasibility of the Glucose L…	HTA	Exclude		Wrong phase/pilot	People below the threshold for diabetes. However people at high risk of t2 diabetes targeted
NIHR Diabetes	3028600	Lightmasks that prevent dark adaptation for non-central diabetic macular oedema: the CLEOPATRA RCT	Sobha Sivaprasad, Joana Vasconcelos, Helen Holmes, Caroline Murphy, Joanna Kelly, Philip Hykin and Andrew Toby Prevost	Sivaprasad		Background: Hypoxia may contribute to the development and progression of diabetic macular oedema (DMO) and diabetic retinopathy. The photoreceptors are the most metabolically active cells in the retina and the rod photoreceptors consume the maximal amount of oxygen for dark adaptation. Therefore, a lightmask emitting 500- to 505-nm light and worn at night during sleep may prevent rod-related dark…	EME	Exclude
NIHR Depression	https://www.journalslibrary.nihr.ac.uk/phr/phr09100#/abstract	One-to-one volunteer befriending to reduce symptoms of depression in people with intellectual disability: a feasibility RCT	Ali et al	Ali	2021	Abstract Background Little is known about the effectiveness of befriending for people with intellectual disability and whether or not befriending improves depressive symptoms and social outcomes. Objective This pilot trial aimed to assess the feasibility and acceptability of conducting a future full-scale randomised controlled trial of one-to-one befriending for people with intellectual disabilit…	PHR	Exclude	Wrong phase/pilot		Need to check if all participants could freely consent
NIHR Depression	https://www.journalslibrary.nihr.ac.uk/hta/hta22300#/abstract	Enhanced psychological care in cardiac rehabilitation services for patients with new-onset depression: the CADENCE feasibility study and pilot RCT	Richards et al	Richards	2018	Background Around 19% of people screened by UK cardiac rehabilitation programmes report having moderate or severe symptoms of depression. These individuals are at an increased risk of cardiac mortality and morbidity, reduced quality of life and increased use of health resources compared with their non-depressed counterparts. Maximising psychological health is a goal of cardiac rehabilitation, but…	HTA	Exclude	Wrong phase/pilot
NIHR Diabetes	https://www.journalslibrary.nihr.ac.uk/eme/eme08030#/abstract	Long limb compared with standard limb Roux-en-Y gastric bypass for type 2 diabetes and obesity: the LONG LIMB RCT	Dimitri Miras et al	Miras	2021	Background Roux-en-Y gastric bypass is recognised as a standard of care in the treatment of diabetes mellitus and obesity. However, the optimal length of the Roux-en-Y gastric bypass limbs remains controversial, with substantial variation in practice. Specifically, a longer biliopancreatic limb length of 150?cm (‘long limb’) has been hypothesised to be better for the treatment of diabetes mellitu…	EME	Exclude	Wrong phase/pilot		Efficacy/safety trial, small sample size
NIHR Depression	3010546	Debt Counselling for Depression in Primary Care: an adaptive randomised controlled pilot trial (DeCoDer study)	Mark B Gabbay, Adele Ring, Richard Byng, Pippa Anderson, Rod S Taylor, Caryn Matthews, Tirril Harris, Vashti Berry, Paula Byrne, Elliot Carter, Pam Clarke, Laura Cocking, Suzanne Edwards, Richard Emsley, Mauro Fornasiero, Lucy Frith, Shaun Harris, Peter Huxley, Siw Jones, Peter Kinderman, Michael King, Liv Kosnes, Daniel Marshall, Dave Mercer, Carl May, Debbie Nolan, Ceri Phillips, Tim Rawcliffe,…	Gabbay	2017	Background: Depression and debt are common in the UK. Debt Counselling for Depression in Primary Care: an adaptive randomised controlled pilot trial (DeCoDer) aimed to assess the clinical effectiveness and cost-effectiveness of the addition of a primary care debt counselling advice service to usual care for patients with depression and debt. However, the study was terminated early during the inte…	HTA	Exclude	Wrong phase/pilot		Pilot
NIHR Diabetes	https://www.journalslibrary.nihr.ac.uk/hta/hta22260#/abstract	Managing with Learning Disability and Diabetes: OK-Diabetes - a case-finding study and feasibility randomised controlled trial	House et al	House	2018	Background Obesity and type 2 diabetes are common in adults with a learning disability. It is not known if the principles of self-management can be applied in this population. Objectives To develop and evaluate a case-finding method and undertake an observational study of adults with a learning disability and type 2 diabetes, to develop a standardised supported self-management (SSM) intervention …	HTA	Exclude	Not an RCT
NIHR Depression	https://www.journalslibrary.nihr.ac.uk/hta/hta23470#/abstract	Behavioural activation therapy for post-stroke depression: the BEADS feasibility RCT	Thomas et al	Thomas	2019	Background There is currently insufficient evidence for the clinical effectiveness and cost-effectiveness of psychological therapies for post-stroke depression. Objective To evaluate the feasibility of undertaking a definitive trial to evaluate the clinical effectiveness and cost-effectiveness of behavioural activation (BA) compared with usual stroke care for treating post-stroke depression. Desi…	HTA	Exclude	Wrong phase/pilot
NIHR Depression	22
NIHR Diabetes	9
									Wrong phase/pilot
									Not an RCT
									Wrong population
									Wrong publication type
